# Supplementary material for: Validation of the Polar V800 heart rate monitor and comparison of artifact correction methods among adults with hypertension
Source: PLoS One. 2020 Oct 8;15(10):e0240220. doi: 10.1371/journal.pone.0240220 (PMC7544136; doi:10.1371/journal.pone.0240220)
Supplement: S1 Dataset — (XLSX) [file pone.0240220.s001.xlsx]

## Sheet: Sheet1
Subjects	Gender	Age	Height (cm)	Weight (kg)	BMI (kg/m2)	BMI Classification	WC (inch)	HR (bpm)	SBP (mmHg)	DBP (mmHg)	VO2max (kg/mil/min)	VO2 max Classification	DrugName	Class	Dose
Polar_1	M	39	193	85.5	25.9536	overweight	93	50	114	47	40.4	fair	Prilose (40 mg)
Polar_2	M	42	171	71.6	25.4862	overweight	76	84	117	86	50.4	excellent	.
Polar_3	M	33	174	76.4	25.2345	overweight	85	58	123	80	51.7	excellent	.
Polar_4	F	63	167.6	81.7	26.3	overweight	96.5	75	138	90	32	fair	none	na	na
Polar_5	M	29	180	100	30.7616	obese	92.5	53	107	71	48.6	excellent	MV(QD)
Polar_6	F	55	165.1	79.5	29.2	overweight	98.5	78	130.3	82	25.9	poor	none	na	na
Polar_7	M	46	183	119.1	35.6028	obese	104	70	114	80	27.3	very poor	.
Polar_8	M	55	154.9	57.3	26.8	overweight	84.5	78	153.3	102.3	29.2	poor	none	na	na
Polar_9	M	48	177.8	80	26.7	overweight	95	62	144.3	98	42.2	good	none	na	na
Polar_10	M	40	185	88.6	25.7759	overweight	86	70	125	83	43.7	good	Testosterone gel (QD)
Polar_11	M	36	185	90.8	28.4369	overweight	99	81	135	88	37.5	poor	.
Polar_12	M	34	154.9	63.6	26.5	overweight	87	78	130.3	94.5	29.8	poor	HCTZ, amlodipine, benicar	diuretic
Polar_13	F	62	172.7	100	33.5	obese	112	69	131	82.7	29.7	good	losartan potassium	Angiotensin II receptor antagonist	12mg
Polar_14	M	56	167.6	216	34.9	obese	117	70	144.3	78	24.8	poor	none	na	na
Polar_15	M	35	162.6	68.1	25.8	overweight	95	93	122	92	28.6	poor	lisinopril/metoprolol	ACE/Bblocker	10/12mg
Polar_16	F	53	162.6	94.5	35.7	obese	102.5	78	148	89.3	34.8	fair	none	na	na
Polar_17	M	32	167.6	81.8	29.1	overweight	130	93	133.7	88.7	26.9	very poor	lisinopril/metoprolol	ACE/Bblocker	10/50mg
Polar_18	M	48	167.6	104.1	37.04	obese	110	71.2	138.2	80.6	15.6	very poor	none	na	na
Polar_19	M	30	172	99.1	33.4589	obese	102	83	128	85	36.9	poor	claritin (QD)
Polar_20	M	44	187.9	118.2	33.4	obese	118.5	86	147	89.5	39.9	fair	losartan potassium	Angiotensin II receptor antagonist	25mg
Polar_21	F	42	154.9	93.2	38.8	obese	95	76	145	86	21.5	very poor	none	na	na
Polar_22	F	38	182.9	105.5	31.5	obese	105	66	138	84.7	41.5	fair	none	na	na
Polar_23	M	47	178	98.9	31.2848	obese	106	70	122	78	36.9	poor	.
Polar_24	F	54	160	70	27.3	overweight	103.5	83	134.7	85.3	31.5	poor	none	na	na
Polar_25	F	57	180.3	98.2	30.3	obese	105	64	144.7	86.3	29.2	very poor	irbesartan	ARBII receptor blocker	300mg
