# Supplementary material for: Validation of the Polar V800 heart rate monitor and comparison of artifact correction methods among adults with hypertension
Source: PLoS One. 2020 Oct 8;15(10):e0240220. doi: 10.1371/journal.pone.0240220 (PMC7544136; doi:10.1371/journal.pone.0240220)
Supplement: S2 Dataset — (XLSX) [file pone.0240220.s002.xlsx]

## Sheet: Sheet1
Electrocardiogram (ECG) versus uncorrected (UN) Polar V800TM R-R intervals (ms)									ECG versus Kubios HRV Premium (ver.3.2) automatic correction Polar V800TM R-R intervals									ECG versus Kubios HRV Premium (ver.3.2) threshold-based correction Polar V800TM R-R intervals									ECG versus manual correction Polar V800TM R-R intervals
ECG	UN								ECG	AC								ECG	TBC								ECG	MC
R-R Intervals (ms)	R-R Intervals (ms)					Mean (ms)	Difference (ms)		R-R Intervals (ms)	R-R Intervals (ms)					Mean (ms)	Difference (ms)		R-R Intervals (ms)	R-R Intervals (ms)					Mean (ms)	Difference (ms)		R-R Intervals (ms)	R-R Intervals (ms)					Mean (ms)	Difference (ms)
1104	1105					1104.5	-1		1104	1105					1104.5	-1		1104	1105					1104.5	-1		1104	1105					1104.5	-1
1156	1157					1156.5	-1		1156	1157					1156.5	-1		1156	1157					1156.5	-1		1156	1157					1156.5	-1
1207	1209		Mean Difference (d)	-0.687688		1208	-2		1207	1209		Mean Difference (d)	3.78991		1208	-2		1207	1209		Mean Difference (d)	1.1636		1208	-2		1207	1209		Mean Difference (d)	0.371532		1208	-2
1149	1147		StDev difference (s)	109.815		1148	2		1149	1147		StDev difference (s)	68.4622		1148	2		1149	1147		StDev difference (s)	47.889		1148	2		1149	1147		StDev difference (s)	21.2078		1148	2
1081	1081		d-1.96s-lower limit	-215.925		1081	0		1081	1081		d-1.96s-lower limit	-130.396		1081	0		1081	1081		d-1.96s-lower limit	-92.6988		1081	0		1081	1081		d-1.96s-lower limit	-41.1957		1081	0
1037	1038		d+1.96s-upper limit	214.549		1037.5	-1		1037	1038		d+1.96s-upper limit	137.976		1037.5	-1		1037	1038		d+1.96s-upper limit	95.026		1037.5	-1		1037	1038		d+1.96s-upper limit	41.9388		1037.5	-1
922	923					922.5	-1		922	923					922.5	-1		922	923					922.5	-1		922	923					922.5	-1
910	910					910	0		910	910					910	0		910	910					910	0		910	910					910	0
915	914					914.5	1		915	914					914.5	1		915	914					914.5	1		915	914					914.5	1
1121	1124					1122.5	-3		1121	1124					1122.5	-3		1121	1124					1122.5	-3		1121	1124					1122.5	-3
1371	1368					1369.5	3		1371	1368					1369.5	3		1371	1368					1369.5	3		1371	1368					1369.5	3
1233	1235					1234	-2		1233	1235					1234	-2		1233	1235					1234	-2		1233	1235					1234	-2
1231	1232					1231.5	-1		1231	1232					1231.5	-1		1231	1232					1231.5	-1		1231	1232					1231.5	-1
1248	1246					1247	2		1248	1246					1247	2		1248	1246					1247	2		1248	1246					1247	2
1193	1194					1193.5	-1		1193	1194					1193.5	-1		1193	1194					1193.5	-1		1193	1194					1193.5	-1
1139	1139					1139	0		1139	1139					1139	0		1139	1139					1139	0		1139	1139					1139	0
1110	1110					1110	0		1110	1110					1110	0		1110	1110					1110	0		1110	1110					1110	0
1048	1047					1047.5	1		1048	1047					1047.5	1		1048	1047					1047.5	1		1048	1047					1047.5	1
1046	1048					1047	-2		1046	1048					1047	-2		1046	1048					1047	-2		1046	1048					1047	-2
1148	1146					1147	2		1148	1146					1147	2		1148	1146					1147	2		1148	1146					1147	2
1315	1316					1315.5	-1		1315	1316					1315.5	-1		1315	1316					1315.5	-1		1315	1316					1315.5	-1
1274	1274					1274	0		1274	1274					1274	0		1274	1274					1274	0		1274	1274					1274	0
1060	1061					1060.5	-1		1060	1061					1060.5	-1		1060	1061					1060.5	-1		1060	1061					1060.5	-1
1101	1101					1101	0		1101	1101					1101	0		1101	1101					1101	0		1101	1101					1101	0
1192	1191					1191.5	1		1192	1191					1191.5	1		1192	1191					1191.5	1		1192	1191					1191.5	1
1230	1231					1230.5	-1		1230	1231					1230.5	-1		1230	1231					1230.5	-1		1230	1231					1230.5	-1
1206	1206					1206	0		1206	1206					1206	0		1206	1206					1206	0		1206	1206					1206	0
1309	1309					1309	0		1309	1309					1309	0		1309	1309					1309	0		1309	1309					1309	0
1281	1280					1280.5	1		1281	1280					1280.5	1		1281	1280					1280.5	1		1281	1280					1280.5	1
1273	1274					1273.5	-1		1273	1274					1273.5	-1		1273	1274					1273.5	-1		1273	1274					1273.5	-1
1148	1149					1148.5	-1		1148	1149					1148.5	-1		1148	1149					1148.5	-1		1148	1149					1148.5	-1
1310	1310					1310	0		1310	1310					1310	0		1310	1310					1310	0		1310	1310					1310	0
1330	1329					1329.5	1		1330	1329					1329.5	1		1330	1329					1329.5	1		1330	1329					1329.5	1
1179	1182					1180.5	-3		1179	1182					1180.5	-3		1179	1182					1180.5	-3		1179	1182					1180.5	-3
1119	1118					1118.5	1		1119	1118					1118.5	1		1119	1118					1118.5	1		1119	1118					1118.5	1
1114	1113					1113.5	1		1114	1113					1113.5	1		1114	1113					1113.5	1		1114	1113					1113.5	1
1375	1377					1376	-2		1375	1377					1376	-2		1375	1377					1376	-2		1375	1377					1376	-2
1305	1303					1304	2		1305	1303					1304	2		1305	1303					1304	2		1305	1303					1304	2
1199	1202					1200.5	-3		1199	1202					1200.5	-3		1199	1202					1200.5	-3		1199	1202					1200.5	-3
1289	1287					1288	2		1289	1287					1288	2		1289	1287					1288	2		1289	1287					1288	2
1370	1370					1370	0		1370	1370					1370	0		1370	1370					1370	0		1370	1370					1370	0
1301	1303					1302	-2		1301	1303					1302	-2		1301	1303					1302	-2		1301	1303					1302	-2
1172	1171					1171.5	1		1172	1171					1171.5	1		1172	1171					1171.5	1		1172	1171					1171.5	1
1229	1229					1229	0		1229	1229					1229	0		1229	1229					1229	0		1229	1229					1229	0
1304	1304					1304	0		1304	1304					1304	0		1304	1304					1304	0		1304	1304					1304	0
1302	1301					1301.5	1		1302	1301					1301.5	1		1302	1301					1301.5	1		1302	1301					1301.5	1
1212	1213					1212.5	-1		1212	1213					1212.5	-1		1212	1213					1212.5	-1		1212	1213					1212.5	-1
1188	1188					1188	0		1188	1188					1188	0		1188	1188					1188	0		1188	1188					1188	0
1218	1219					1218.5	-1		1218	1219					1218.5	-1		1218	1219					1218.5	-1		1218	1219					1218.5	-1
1282	1281					1281.5	1		1282	1281					1281.5	1		1282	1281					1281.5	1		1282	1281					1281.5	1
1230	1232					1231	-2		1230	1232					1231	-2		1230	1232					1231	-2		1230	1232					1231	-2
1253	1252					1252.5	1		1253	1252					1252.5	1		1253	1252					1252.5	1		1253	1252					1252.5	1
1310	1309					1309.5	1		1310	1309					1309.5	1		1310	1309					1309.5	1		1310	1309					1309.5	1
1270	1270					1270	0		1270	1270					1270	0		1270	1270					1270	0		1270	1270					1270	0
1147	1148					1147.5	-1		1147	1148					1147.5	-1		1147	1148					1147.5	-1		1147	1148					1147.5	-1
1184	1184					1184	0		1184	1184					1184	0		1184	1184					1184	0		1184	1184					1184	0
1258	1258					1258	0		1258	1258					1258	0		1258	1258					1258	0		1258	1258					1258	0
1290	1291					1290.5	-1		1290	1291					1290.5	-1		1290	1291					1290.5	-1		1290	1291					1290.5	-1
1218	1218					1218	0		1218	1218					1218	0		1218	1218					1218	0		1218	1218					1218	0
1283	1284					1283.5	-1		1283	1284					1283.5	-1		1283	1284					1283.5	-1		1283	1284					1283.5	-1
1294	1292					1293	2		1294	1292					1293	2		1294	1292					1293	2		1294	1292					1293	2
1281	1283					1282	-2		1281	1283					1282	-2		1281	1283					1282	-2		1281	1283					1282	-2
1159	1159					1159	0		1159	1159					1159	0		1159	1159					1159	0		1159	1159					1159	0
1190	1188					1189	2		1190	1188					1189	2		1190	1188					1189	2		1190	1188					1189	2
1268	1268					1268	0		1268	1268					1268	0		1268	1268					1268	0		1268	1268					1268	0
1357	1359					1358	-2		1357	1359					1358	-2		1357	1359					1358	-2		1357	1359					1358	-2
1246	1247					1246.5	-1		1246	1247					1246.5	-1		1246	1247					1246.5	-1		1246	1247					1246.5	-1
1293	1291					1292	2		1293	1291					1292	2		1293	1291					1292	2		1293	1291					1292	2
1302	1302					1302	0		1302	1302					1302	0		1302	1302					1302	0		1302	1302					1302	0
1318	1316					1317	2		1318	1316					1317	2		1318	1316					1317	2		1318	1316					1317	2
1218	1219					1218.5	-1		1218	1219					1218.5	-1		1218	1219					1218.5	-1		1218	1219					1218.5	-1
1291	1292					1291.5	-1		1291	1292					1291.5	-1		1291	1292					1291.5	-1		1291	1292					1291.5	-1
1279	1279					1279	0		1279	1279					1279	0		1279	1279					1279	0		1279	1279					1279	0
1212	1213					1212.5	-1		1212	1213					1212.5	-1		1212	1213					1212.5	-1		1212	1213					1212.5	-1
1286	1285					1285.5	1		1286	1285					1285.5	1		1286	1285					1285.5	1		1286	1285					1285.5	1
1292	1291					1291.5	1		1292	1291					1291.5	1		1292	1291					1291.5	1		1292	1291					1291.5	1
1305	1306					1305.5	-1		1305	1306					1305.5	-1		1305	1306					1305.5	-1		1305	1306					1305.5	-1
1276	1277					1276.5	-1		1276	1277					1276.5	-1		1276	1277					1276.5	-1		1276	1277					1276.5	-1
1242	1243					1242.5	-1		1242	1243					1242.5	-1		1242	1243					1242.5	-1		1242	1243					1242.5	-1
1284	1284					1284	0		1284	1284					1284	0		1284	1284					1284	0		1284	1284					1284	0
1302	1302					1302	0		1302	1302					1302	0		1302	1302					1302	0		1302	1302					1302	0
1302	1301					1301.5	1		1302	1301					1301.5	1		1302	1301					1301.5	1		1302	1301					1301.5	1
1239	1241					1240	-2		1239	1241					1240	-2		1239	1241					1240	-2		1239	1241					1240	-2
1298	1299					1298.5	-1		1298	1299					1298.5	-1		1298	1299					1298.5	-1		1298	1299					1298.5	-1
1279	1278					1278.5	1		1279	1278					1278.5	1		1279	1278					1278.5	1		1279	1278					1278.5	1
1312	1311					1311.5	1		1312	1311					1311.5	1		1312	1311					1311.5	1		1312	1311					1311.5	1
1288	1288					1288	0		1288	1288					1288	0		1288	1288					1288	0		1288	1288					1288	0
1252	1253					1252.5	-1		1252	1253					1252.5	-1		1252	1253					1252.5	-1		1252	1253					1252.5	-1
1288	1288					1288	0		1288	1288					1288	0		1288	1288					1288	0		1288	1288					1288	0
1330	1330					1330	0		1330	1330					1330	0		1330	1330					1330	0		1330	1330					1330	0
1266	1266					1266	0		1266	1266					1266	0		1266	1266					1266	0		1266	1266					1266	0
1236	1237					1236.5	-1		1236	1237					1236.5	-1		1236	1237					1236.5	-1		1236	1237					1236.5	-1
1272	1274					1273	-2		1272	1274					1273	-2		1272	1274					1273	-2		1272	1274					1273	-2
1338	1337					1337.5	1		1338	1337					1337.5	1		1338	1337					1337.5	1		1338	1337					1337.5	1
1382	1381					1381.5	1		1382	1381					1381.5	1		1382	1381					1381.5	1		1382	1381					1381.5	1
1356	1356					1356	0		1356	1356					1356	0		1356	1356					1356	0		1356	1356					1356	0
1250	1250					1250	0		1250	1250					1250	0		1250	1250					1250	0		1250	1250					1250	0
1254	1256					1255	-2		1254	1256					1255	-2		1254	1256					1255	-2		1254	1256					1255	-2
1300	1297					1298.5	3		1300	1297					1298.5	3		1300	1297					1298.5	3		1300	1297					1298.5	3
1294	1295					1294.5	-1		1294	1295					1294.5	-1		1294	1295					1294.5	-1		1294	1295					1294.5	-1
1239	1241					1240	-2		1239	1241					1240	-2		1239	1241					1240	-2		1239	1241					1240	-2
1272	1271					1271.5	1		1272	1271					1271.5	1		1272	1271					1271.5	1		1272	1271					1271.5	1
1293	1294					1293.5	-1		1293	1294					1293.5	-1		1293	1294					1293.5	-1		1293	1294					1293.5	-1
1272	1272					1272	0		1272	1272					1272	0		1272	1272					1272	0		1272	1272					1272	0
1228	1229					1228.5	-1		1228	1229					1228.5	-1		1228	1229					1228.5	-1		1228	1229					1228.5	-1
1162	1161					1161.5	1		1162	1161					1161.5	1		1162	1161					1161.5	1		1162	1161					1161.5	1
1211	1214					1212.5	-3		1211	1214					1212.5	-3		1211	1214					1212.5	-3		1211	1214					1212.5	-3
1401	1398					1399.5	3		1401	1398					1399.5	3		1401	1398					1399.5	3		1401	1398					1399.5	3
1396	1397					1396.5	-1		1396	1397					1396.5	-1		1396	1397					1396.5	-1		1396	1397					1396.5	-1
1354	1354					1354	0		1354	1354					1354	0		1354	1354					1354	0		1354	1354					1354	0
1269	1270					1269.5	-1		1269	1270					1269.5	-1		1269	1270					1269.5	-1		1269	1270					1269.5	-1
1269	1269					1269	0		1269	1269					1269	0		1269	1269					1269	0		1269	1269					1269	0
1248	1248					1248	0		1248	1248					1248	0		1248	1248					1248	0		1248	1248					1248	0
1241	1242					1241.5	-1		1241	1242					1241.5	-1		1241	1242					1241.5	-1		1241	1242					1241.5	-1
1186	1187					1186.5	-1		1186	1187					1186.5	-1		1186	1187					1186.5	-1		1186	1187					1186.5	-1
1150	1150					1150	0		1150	1150					1150	0		1150	1150					1150	0		1150	1150					1150	0
1261	1261					1261	0		1261	1261					1261	0		1261	1261					1261	0		1261	1261					1261	0
1307	1308					1307.5	-1		1307	1308					1307.5	-1		1307	1308					1307.5	-1		1307	1308					1307.5	-1
1246	1246					1246	0		1246	1246					1246	0		1246	1246					1246	0		1246	1246					1246	0
1176	1176					1176	0		1176	1176					1176	0		1176	1176					1176	0		1176	1176					1176	0
1248	1247					1247.5	1		1248	1247					1247.5	1		1248	1247					1247.5	1		1248	1247					1247.5	1
1266	1265					1265.5	1		1266	1265					1265.5	1		1266	1265					1265.5	1		1266	1265					1265.5	1
1216	1217					1216.5	-1		1216	1217					1216.5	-1		1216	1217					1216.5	-1		1216	1217					1216.5	-1
1127	1128					1127.5	-1		1127	1128					1127.5	-1		1127	1128					1127.5	-1		1127	1128					1127.5	-1
1171	1170					1170.5	1		1171	1170					1170.5	1		1171	1170					1170.5	1		1171	1170					1170.5	1
1230	1230					1230	0		1230	1230					1230	0		1230	1230					1230	0		1230	1230					1230	0
1287	1287					1287	0		1287	1287					1287	0		1287	1287					1287	0		1287	1287					1287	0
1249	1249					1249	0		1249	1249					1249	0		1249	1249					1249	0		1249	1249					1249	0
1200	1202					1201	-2		1200	1202					1201	-2		1200	1202					1201	-2		1200	1202					1201	-2
1252	1250					1251	2		1252	1250					1251	2		1252	1250					1251	2		1252	1250					1251	2
1358	1358					1358	0		1358	1358					1358	0		1358	1358					1358	0		1358	1358					1358	0
1286	1287					1286.5	-1		1286	1287					1286.5	-1		1286	1287					1286.5	-1		1286	1287					1286.5	-1
1204	1204					1204	0		1204	1204					1204	0		1204	1204					1204	0		1204	1204					1204	0
1258	1257					1257.5	1		1258	1257					1257.5	1		1258	1257					1257.5	1		1258	1257					1257.5	1
1308	1308					1308	0		1308	1308					1308	0		1308	1308					1308	0		1308	1308					1308	0
1317	1316					1316.5	1		1317	1316					1316.5	1		1317	1316					1316.5	1		1317	1316					1316.5	1
1228	1229					1228.5	-1		1228	1229					1228.5	-1		1228	1229					1228.5	-1		1228	1229					1228.5	-1
1185	1185					1185	0		1185	1185					1185	0		1185	1185					1185	0		1185	1185					1185	0
1337	1336					1336.5	1		1337	1336					1336.5	1		1337	1336					1336.5	1		1337	1336					1336.5	1
1377	1378					1377.5	-1		1377	1378					1377.5	-1		1377	1378					1377.5	-1		1377	1378					1377.5	-1
1322	1322					1322	0		1322	1322					1322	0		1322	1322					1322	0		1322	1322					1322	0
1226	1226					1226	0		1226	1226					1226	0		1226	1226					1226	0		1226	1226					1226	0
1285	1287					1286	-2		1285	1287					1286	-2		1285	1287					1286	-2		1285	1287					1286	-2
1299	1299					1299	0		1299	1299					1299	0		1299	1299					1299	0		1299	1299					1299	0
1272	1272					1272	0		1272	1272					1272	0		1272	1272					1272	0		1272	1272					1272	0
1210	1210					1210	0		1210	1210					1210	0		1210	1210					1210	0		1210	1210					1210	0
1185	1185					1185	0		1185	1185					1185	0		1185	1185					1185	0		1185	1185					1185	0
1219	1218					1218.5	1		1219	1218					1218.5	1		1219	1218					1218.5	1		1219	1218					1218.5	1
1257	1257					1257	0		1257	1257					1257	0		1257	1257					1257	0		1257	1257					1257	0
1264	1265					1264.5	-1		1264	1265					1264.5	-1		1264	1265					1264.5	-1		1264	1265					1264.5	-1
1174	1174					1174	0		1174	1174					1174	0		1174	1174					1174	0		1174	1174					1174	0
1128	1129					1128.5	-1		1128	1129					1128.5	-1		1128	1129					1128.5	-1		1128	1129					1128.5	-1
1190	1191					1190.5	-1		1190	1191					1190.5	-1		1190	1191					1190.5	-1		1190	1191					1190.5	-1
1218	1218					1218	0		1218	1218					1218	0		1218	1218					1218	0		1218	1218					1218	0
1242	1241					1241.5	1		1242	1241					1241.5	1		1242	1241					1241.5	1		1242	1241					1241.5	1
1164	1165					1164.5	-1		1164	1165					1164.5	-1		1164	1165					1164.5	-1		1164	1165					1164.5	-1
1267	1268					1267.5	-1		1267	1268					1267.5	-1		1267	1268					1267.5	-1		1267	1268					1267.5	-1
1267	1266					1266.5	1		1267	1266					1266.5	1		1267	1266					1266.5	1		1267	1266					1266.5	1
1234	1233					1233.5	1		1234	1233					1233.5	1		1234	1233					1233.5	1		1234	1233					1233.5	1
1151	1154					1152.5	-3		1151	1154					1152.5	-3		1151	1154					1152.5	-3		1151	1154					1152.5	-3
1226	1225					1225.5	1		1226	1225					1225.5	1		1226	1225					1225.5	1		1226	1225					1225.5	1
1196	1198					1197	-2		1196	1198					1197	-2		1196	1198					1197	-2		1196	1198					1197	-2
1100	1100					1100	0		1100	1100					1100	0		1100	1100					1100	0		1100	1100					1100	0
1104	1104					1104	0		1104	1104					1104	0		1104	1104					1104	0		1104	1104					1104	0
1174	1172					1173	2		1174	1172					1173	2		1174	1172					1173	2		1174	1172					1173	2
1207	1207					1207	0		1207	1207					1207	0		1207	1207					1207	0		1207	1207					1207	0
1151	1153					1152	-2		1151	1153					1152	-2		1151	1153					1152	-2		1151	1153					1152	-2
1124	1124					1124	0		1124	1124					1124	0		1124	1124					1124	0		1124	1124					1124	0
1176	1178					1177	-2		1176	1178					1177	-2		1176	1178					1177	-2		1176	1178					1177	-2
1200	1199					1199.5	1		1200	1199					1199.5	1		1200	1199					1199.5	1		1200	1199					1199.5	1
1175	1175					1175	0		1175	1175					1175	0		1175	1175					1175	0		1175	1175					1175	0
1170	1169					1169.5	1		1170	1169					1169.5	1		1170	1169					1169.5	1		1170	1169					1169.5	1
1240	1240					1240	0		1240	1240					1240	0		1240	1240					1240	0		1240	1240					1240	0
1278	1278					1278	0		1278	1278					1278	0		1278	1278					1278	0		1278	1278					1278	0
1252	1252					1252	0		1252	1252					1252	0		1252	1252					1252	0		1252	1252					1252	0
1192	1192					1192	0		1192	1192					1192	0		1192	1192					1192	0		1192	1192					1192	0
1228	1229					1228.5	-1		1228	1229					1228.5	-1		1228	1229					1228.5	-1		1228	1229					1228.5	-1
1222	1223					1222.5	-1		1222	1223					1222.5	-1		1222	1223					1222.5	-1		1222	1223					1222.5	-1
1227	1227					1227	0		1227	1227					1227	0		1227	1227					1227	0		1227	1227					1227	0
1139	1138					1138.5	1		1139	1138					1138.5	1		1139	1138					1138.5	1		1139	1138					1138.5	1
1128	1128					1128	0		1128	1128					1128	0		1128	1128					1128	0		1128	1128					1128	0
1150	1150					1150	0		1150	1150					1150	0		1150	1150					1150	0		1150	1150					1150	0
1014	1014					1014	0		1014	1014					1014	0		1014	1014					1014	0		1014	1014					1014	0
1004	1006					1005	-2		1004	1006					1005	-2		1004	1006					1005	-2		1004	1006					1005	-2
1264	1262					1263	2		1264	1262					1263	2		1264	1262					1263	2		1264	1262					1263	2
1204	1206					1205	-2		1204	1206					1205	-2		1204	1206					1205	-2		1204	1206					1205	-2
1214	1213					1213.5	1		1214	1213					1213.5	1		1214	1213					1213.5	1		1214	1213					1213.5	1
1233	1235					1234	-2		1233	1235					1234	-2		1233	1235					1234	-2		1233	1235					1234	-2
1245	1244					1244.5	1		1245	1244					1244.5	1		1245	1244					1244.5	1		1245	1244					1244.5	1
1160	1160					1160	0		1160	1160					1160	0		1160	1160					1160	0		1160	1160					1160	0
1094	1096					1095	-2		1094	1096					1095	-2		1094	1096					1095	-2		1094	1096					1095	-2
1128	1126					1127	2		1128	1126					1127	2		1128	1126					1127	2		1128	1126					1127	2
1226	1227					1226.5	-1		1226	1227					1226.5	-1		1226	1227					1226.5	-1		1226	1227					1226.5	-1
1214	1214					1214	0		1214	1214					1214	0		1214	1214					1214	0		1214	1214					1214	0
1124	1125					1124.5	-1		1124	1125					1124.5	-1		1124	1125					1124.5	-1		1124	1125					1124.5	-1
1140	1139					1139.5	1		1140	1139					1139.5	1		1140	1139					1139.5	1		1140	1139					1139.5	1
1198	1198					1198	0		1198	1198					1198	0		1198	1198					1198	0		1198	1198					1198	0
1208	1208					1208	0		1208	1208					1208	0		1208	1208					1208	0		1208	1208					1208	0
1118	1118					1118	0		1118	1118					1118	0		1118	1118					1118	0		1118	1118					1118	0
1108	1107					1107.5	1		1108	1107					1107.5	1		1108	1107					1107.5	1		1108	1107					1107.5	1
1174	1175					1174.5	-1		1174	1175					1174.5	-1		1174	1175					1174.5	-1		1174	1175					1174.5	-1
1184	1184					1184	0		1184	1184					1184	0		1184	1184					1184	0		1184	1184					1184	0
1144	1144					1144	0		1144	1144					1144	0		1144	1144					1144	0		1144	1144					1144	0
1085	1086					1085.5	-1		1085	1086					1085.5	-1		1085	1086					1085.5	-1		1085	1086					1085.5	-1
1153	1153					1153	0		1153	1153					1153	0		1153	1153					1153	0		1153	1153					1153	0
1320	1321					1320.5	-1		1320	1321					1320.5	-1		1320	1321					1320.5	-1		1320	1321					1320.5	-1
1273	1273					1273	0		1273	1273					1273	0		1273	1273					1273	0		1273	1273					1273	0
1109	1109					1109	0		1109	1109					1109	0		1109	1109					1109	0		1109	1109					1109	0
1122	1122					1122	0		1122	1122					1122	0		1122	1122					1122	0		1122	1122					1122	0
1116	1117					1116.5	-1		1116	1117					1116.5	-1		1116	1117					1116.5	-1		1116	1117					1116.5	-1
1130	1130					1130	0		1130	1130					1130	0		1130	1130					1130	0		1130	1130					1130	0
1105	1106					1105.5	-1		1105	1106					1105.5	-1		1105	1106					1105.5	-1		1105	1106					1105.5	-1
1207	1206					1206.5	1		1207	1206					1206.5	1		1207	1206					1206.5	1		1207	1206					1206.5	1
1266	1266					1266	0		1266	1266					1266	0		1266	1266					1266	0		1266	1266					1266	0
1222	1221					1221.5	1		1222	1221					1221.5	1		1222	1221					1221.5	1		1222	1221					1221.5	1
1108	1109					1108.5	-1		1108	1109					1108.5	-1		1108	1109					1108.5	-1		1108	1109					1108.5	-1
1117	1116					1116.5	1		1117	1116					1116.5	1		1117	1116					1116.5	1		1117	1116					1116.5	1
1136	1136					1136	0		1136	1136					1136	0		1136	1136					1136	0		1136	1136					1136	0
1166	1167					1166.5	-1		1166	1167					1166.5	-1		1166	1167					1166.5	-1		1166	1167					1166.5	-1
1086	1086					1086	0		1086	1086					1086	0		1086	1086					1086	0		1086	1086					1086	0
1122	1121					1121.5	1		1122	1121					1121.5	1		1122	1121					1121.5	1		1122	1121					1121.5	1
1152	1152					1152	0		1152	1152					1152	0		1152	1152					1152	0		1152	1152					1152	0
1164	1164					1164	0		1164	1164					1164	0		1164	1164					1164	0		1164	1164					1164	0
1100	1100					1100	0		1100	1100					1100	0		1100	1100					1100	0		1100	1100					1100	0
1090	1091					1090.5	-1		1090	1091					1090.5	-1		1090	1091					1090.5	-1		1090	1091					1090.5	-1
1107	1106					1106.5	1		1107	1106					1106.5	1		1107	1106					1106.5	1		1107	1106					1106.5	1
1124	1126					1125	-2		1124	1126					1125	-2		1124	1126					1125	-2		1124	1126					1125	-2
1058	1059					1058.5	-1		1058	1059					1058.5	-1		1058	1059					1058.5	-1		1058	1059					1058.5	-1
1093	1091					1092	2		1093	1091					1092	2		1093	1091					1092	2		1093	1091					1092	2
1140	1140					1140	0		1140	1140					1140	0		1140	1140					1140	0		1140	1140					1140	0
1170	1170					1170	0		1170	1170					1170	0		1170	1170					1170	0		1170	1170					1170	0
1158	1157					1157.5	1		1158	1157					1157.5	1		1158	1157					1157.5	1		1158	1157					1157.5	1
1073	1074					1073.5	-1		1073	1074					1073.5	-1		1073	1074					1073.5	-1		1073	1074					1073.5	-1
1091	1091					1091	0		1091	1091					1091	0		1091	1091					1091	0		1091	1091					1091	0
1107	1108					1107.5	-1		1107	1108					1107.5	-1		1107	1108					1107.5	-1		1107	1108					1107.5	-1
1134	1133					1133.5	1		1134	1133					1133.5	1		1134	1133					1133.5	1		1134	1133					1133.5	1
1119	1118					1118.5	1		1119	1118					1118.5	1		1119	1118					1118.5	1		1119	1118					1118.5	1
1042	1044					1043	-2		1042	1044					1043	-2		1042	1044					1043	-2		1042	1044					1043	-2
1076	1077					1076.5	-1		1076	1077					1076.5	-1		1076	1077					1076.5	-1		1076	1077					1076.5	-1
1107	1106					1106.5	1		1107	1106					1106.5	1		1107	1106					1106.5	1		1107	1106					1106.5	1
1133	1133					1133	0		1133	1133					1133	0		1133	1133					1133	0		1133	1133					1133	0
1137	1138					1137.5	-1		1137	1138					1137.5	-1		1137	1138					1137.5	-1		1137	1138					1137.5	-1
1040	1040					1040	0		1040	1040					1040	0		1040	1040					1040	0		1040	1040					1040	0
1048	1047					1047.5	1		1048	1047					1047.5	1		1048	1047					1047.5	1		1048	1047					1047.5	1
1128	1128					1128	0		1128	1128					1128	0		1128	1128					1128	0		1128	1128					1128	0
1128	1128					1128	0		1128	1128					1128	0		1128	1128					1128	0		1128	1128					1128	0
1101	1102					1101.5	-1		1101	1102					1101.5	-1		1101	1102					1101.5	-1		1101	1102					1101.5	-1
1156	1156					1156	0		1156	1156					1156	0		1156	1156					1156	0		1156	1156					1156	0
1203	1203					1203	0		1203	1203					1203	0		1203	1203					1203	0		1203	1203					1203	0
1191	1190					1190.5	1		1191	1190					1190.5	1		1191	1190					1190.5	1		1191	1190					1190.5	1
1122	1122					1122	0		1122	1122					1122	0		1122	1122					1122	0		1122	1122					1122	0
1116	1117					1116.5	-1		1116	1117					1116.5	-1		1116	1117					1116.5	-1		1116	1117					1116.5	-1
1199	1198					1198.5	1		1199	1198					1198.5	1		1199	1198					1198.5	1		1199	1198					1198.5	1
1246	1246					1246	0		1246	1246					1246	0		1246	1246					1246	0		1246	1246					1246	0
1155	1156					1155.5	-1		1155	1156					1155.5	-1		1155	1156					1155.5	-1		1155	1156					1155.5	-1
1129	1127					1128	2		1129	1127					1128	2		1129	1127					1128	2		1129	1127					1128	2
1153	1153					1153	0		1153	1153					1153	0		1153	1153					1153	0		1153	1153					1153	0
1248	1248					1248	0		1248	1248					1248	0		1248	1248					1248	0		1248	1248					1248	0
1154	1155					1154.5	-1		1154	1155					1154.5	-1		1154	1155					1154.5	-1		1154	1155					1154.5	-1
1284	1283					1283.5	1		1284	1283					1283.5	1		1284	1283					1283.5	1		1284	1283					1283.5	1
1300	1299					1299.5	1		1300	1299					1299.5	1		1300	1299					1299.5	1		1300	1299					1299.5	1
1245	1247					1246	-2		1245	1247					1246	-2		1245	1247					1246	-2		1245	1247					1246	-2
1179	1179					1179	0		1179	1179					1179	0		1179	1179					1179	0		1179	1179					1179	0
1183	1181					1182	2		1183	1181					1182	2		1183	1181					1182	2		1183	1181					1182	2
1176	1177					1176.5	-1		1176	1177					1176.5	-1		1176	1177					1176.5	-1		1176	1177					1176.5	-1
1196	1196					1196	0		1196	1196					1196	0		1196	1196					1196	0		1196	1196					1196	0
1175	1177					1176	-2		1175	1177					1176	-2		1175	1177					1176	-2		1175	1177					1176	-2
1198	1198					1198	0		1198	1198					1198	0		1198	1198					1198	0		1198	1198					1198	0
1180	1180					1180	0		1180	1180					1180	0		1180	1180					1180	0		1180	1180					1180	0
1001	1001					1001	0		1001	1001					1001	0		1001	1001					1001	0		1001	1001					1001	0
889	890					889.5	-1		889	890					889.5	-1		889	890					889.5	-1		889	890					889.5	-1
886	885					885.5	1		886	885					885.5	1		886	885					885.5	1		886	885					885.5	1
877	878					877.5	-1		877	878					877.5	-1		877	878					877.5	-1		877	878					877.5	-1
964	964					964	0		964	964					964	0		964	964					964	0		964	964					964	0
893	893					893	0		893	893					893	0		893	893					893	0		893	893					893	0
860	861					860.5	-1		860	861					860.5	-1		860	861					860.5	-1		860	861					860.5	-1
838	837					837.5	1		838	837					837.5	1		838	837					837.5	1		838	837					837.5	1
790	789					789.5	1		790	789					789.5	1		790	789					789.5	1		790	789					789.5	1
823	825					824	-2		823	825					824	-2		823	825					824	-2		823	825					824	-2
828	829					828.5	-1		828	829					828.5	-1		828	829					828.5	-1		828	829					828.5	-1
958	959					958.5	-1		958	959					958.5	-1		958	959					958.5	-1		958	959					958.5	-1
885	884					884.5	1		885	884					884.5	1		885	884					884.5	1		885	884					884.5	1
783	783					783	0		783	783					783	0		783	783					783	0		783	783					783	0
917	917					917	0		917	917					917	0		917	917					917	0		917	917					917	0
768	767					767.5	1		768	767					767.5	1		768	767					767.5	1		768	767					767.5	1
817	817					817	0		817	817					817	0		817	817					817	0		817	817					817	0
814	816					815	-2		814	816					815	-2		814	816					815	-2		814	816					815	-2
804	802					803	2		804	802					803	2		804	802					803	2		804	802					803	2
772	772					772	0		772	772					772	0		772	772					772	0		772	772					772	0
750	750					750	0		750	750					750	0		750	750					750	0		750	750					750	0
732	734					733	-2		732	734					733	-2		732	734					733	-2		732	734					733	-2
723	721					722	2		723	721					722	2		723	721					722	2		723	721					722	2
717	718					717.5	-1		717	718					717.5	-1		717	718					717.5	-1		717	718					717.5	-1
717	718					717.5	-1		717	718					717.5	-1		717	718					717.5	-1		717	718					717.5	-1
719	720					719.5	-1		719	720					719.5	-1		719	720					719.5	-1		719	720					719.5	-1
745	745					745	0		745	745					745	0		745	745					745	0		745	745					745	0
775	775					775	0		775	775					775	0		775	775					775	0		775	775					775	0
816	816					816	0		816	816					816	0		816	816					816	0		816	816					816	0
912	912					912	0		912	912					912	0		912	912					912	0		912	912					912	0
825	824					824.5	1		825	824					824.5	1		825	824					824.5	1		825	824					824.5	1
944	944					944	0		944	944					944	0		944	944					944	0		944	944					944	0
832	831					831.5	1		832	831					831.5	1		832	831					831.5	1		832	831					831.5	1
964	963					963.5	1		964	963					963.5	1		964	963					963.5	1		964	963					963.5	1
842	844					843	-2		842	844					843	-2		842	844					843	-2		842	844					843	-2
954	954					954	0		954	954					954	0		954	954					954	0		954	954					954	0
870	870					870	0		870	870					870	0		870	870					870	0		870	870					870	0
1008	1009					1008.5	-1		1008	1009					1008.5	-1		1008	1009					1008.5	-1		1008	1009					1008.5	-1
956	955					955.5	1		956	955					955.5	1		956	955					955.5	1		956	955					955.5	1
936	935					935.5	1		936	935					935.5	1		936	935					935.5	1		936	935					935.5	1
940	941					940.5	-1		940	941					940.5	-1		940	941					940.5	-1		940	941					940.5	-1
946	945					945.5	1		946	945					945.5	1		946	945					945.5	1		946	945					945.5	1
942	942					942	0		942	942					942	0		942	942					942	0		942	942					942	0
870	871					870.5	-1		870	871					870.5	-1		870	871					870.5	-1		870	871					870.5	-1
994	994					994	0		994	994					994	0		994	994					994	0		994	994					994	0
952	953					952.5	-1		952	953					952.5	-1		952	953					952.5	-1		952	953					952.5	-1
958	959					958.5	-1		958	959					958.5	-1		958	959					958.5	-1		958	959					958.5	-1
948	946					947	2		948	946					947	2		948	946					947	2		948	946					947	2
929	930					929.5	-1		929	930					929.5	-1		929	930					929.5	-1		929	930					929.5	-1
842	841					841.5	1		842	841					841.5	1		842	841					841.5	1		842	841					841.5	1
902	902					902	0		902	902					902	0		902	902					902	0		902	902					902	0
891	892					891.5	-1		891	892					891.5	-1		891	892					891.5	-1		891	892					891.5	-1
973	973					973	0		973	973					973	0		973	973					973	0		973	973					973	0
866	867					866.5	-1		866	867					866.5	-1		866	867					866.5	-1		866	867					866.5	-1
1048	1048					1048	0		1048	1048					1048	0		1048	1048					1048	0		1048	1048					1048	0
1036	1035					1035.5	1		1036	1035					1035.5	1		1036	1035					1035.5	1		1036	1035					1035.5	1
1000	1001					1000.5	-1		1000	1001					1000.5	-1		1000	1001					1000.5	-1		1000	1001					1000.5	-1
894	893					893.5	1		894	893					893.5	1		894	893					893.5	1		894	893					893.5	1
908	909					908.5	-1		908	909					908.5	-1		908	909					908.5	-1		908	909					908.5	-1
874	873					873.5	1		874	873					873.5	1		874	873					873.5	1		874	873					873.5	1
838	838					838	0		838	838					838	0		838	838					838	0		838	838					838	0
823	823					823	0		823	823					823	0		823	823					823	0		823	823					823	0
832	833					832.5	-1		832	833					832.5	-1		832	833					832.5	-1		832	833					832.5	-1
971	971					971	0		971	971					971	0		971	971					971	0		971	971					971	0
951	952					951.5	-1		951	952					951.5	-1		951	952					951.5	-1		951	952					951.5	-1
998	998					998	0		998	998					998	0		998	998					998	0		998	998					998	0
991	990					990.5	1		991	990					990.5	1		991	990					990.5	1		991	990					990.5	1
970	970					970	0		970	970					970	0		970	970					970	0		970	970					970	0
869	869					869	0		869	869					869	0		869	869					869	0		869	869					869	0
876	876					876	0		876	876					876	0		876	876					876	0		876	876					876	0
817	818					817.5	-1		817	818					817.5	-1		817	818					817.5	-1		817	818					817.5	-1
816	816					816	0		816	816					816	0		816	816					816	0		816	816					816	0
804	804					804	0		804	804					804	0		804	804					804	0		804	804					804	0
798	798					798	0		798	798					798	0		798	798					798	0		798	798					798	0
820	821					820.5	-1		820	821					820.5	-1		820	821					820.5	-1		820	821					820.5	-1
822	822					822	0		822	822					822	0		822	822					822	0		822	822					822	0
906	906					906	0		906	906					906	0		906	906					906	0		906	906					906	0
813	815					814	-2		813	815					814	-2		813	815					814	-2		813	815					814	-2
916	916					916	0		916	916					916	0		916	916					916	0		916	916					916	0
764	763					763.5	1		764	763					763.5	1		764	763					763.5	1		764	763					763.5	1
789	790					789.5	-1		789	790					789.5	-1		789	790					789.5	-1		789	790					789.5	-1
782	782					782	0		782	782					782	0		782	782					782	0		782	782					782	0
821	822					821.5	-1		821	822					821.5	-1		821	822					821.5	-1		821	822					821.5	-1
905	905					905	0		905	905					905	0		905	905					905	0		905	905					905	0
810	810					810	0		810	810					810	0		810	810					810	0		810	810					810	0
932	933					932.5	-1		932	933					932.5	-1		932	933					932.5	-1		932	933					932.5	-1
817	817					817	0		817	817					817	0		817	817					817	0		817	817					817	0
923	923					923	0		923	923					923	0		923	923					923	0		923	923					923	0
798	799					798.5	-1		798	799					798.5	-1		798	799					798.5	-1		798	799					798.5	-1
867	866					866.5	1		867	866					866.5	1		867	866					866.5	1		867	866					866.5	1
881	882					881.5	-1		881	882					881.5	-1		881	882					881.5	-1		881	882					881.5	-1
892	892					892	0		892	892					892	0		892	892					892	0		892	892					892	0
880	881					880.5	-1		880	881					880.5	-1		880	881					880.5	-1		880	881					880.5	-1
868	867					867.5	1		868	867					867.5	1		868	867					867.5	1		868	867					867.5	1
856	855					855.5	1		856	855					855.5	1		856	855					855.5	1		856	855					855.5	1
874	875					874.5	-1		874	875					874.5	-1		874	875					874.5	-1		874	875					874.5	-1
864	863					863.5	1		864	863					863.5	1		864	863					863.5	1		864	863					863.5	1
834	834					834	0		834	834					834	0		834	834					834	0		834	834					834	0
836	836					836	0		836	836					836	0		836	836					836	0		836	836					836	0
857	858					857.5	-1		857	858					857.5	-1		857	858					857.5	-1		857	858					857.5	-1
945	945					945	0		945	945					945	0		945	945					945	0		945	945					945	0
820	820					820	0		820	820					820	0		820	820					820	0		820	820					820	0
892	892					892	0		892	892					892	0		892	892					892	0		892	892					892	0
864	863					863.5	1		864	863					863.5	1		864	863					863.5	1		864	863					863.5	1
824	825					824.5	-1		824	825					824.5	-1		824	825					824.5	-1		824	825					824.5	-1
810	811					810.5	-1		810	811					810.5	-1		810	811					810.5	-1		810	811					810.5	-1
787	786					786.5	1		787	786					786.5	1		787	786					786.5	1		787	786					786.5	1
808	810					809	-2		808	810					809	-2		808	810					809	-2		808	810					809	-2
961	961					961	0		961	961					961	0		961	961					961	0		961	961					961	0
973	972					972.5	1		973	972					972.5	1		973	972					972.5	1		973	972					972.5	1
995	995					995	0		995	995					995	0		995	995					995	0		995	995					995	0
981	982					981.5	-1		981	982					981.5	-1		981	982					981.5	-1		981	982					981.5	-1
946	945					945.5	1		946	945					945.5	1		946	945					945.5	1		946	945					945.5	1
844	844					844	0		844	844					844	0		844	844					844	0		844	844					844	0
883	884					883.5	-1		883	884					883.5	-1		883	884					883.5	-1		883	884					883.5	-1
878	878					878	0		878	878					878	0		878	878					878	0		878	878					878	0
940	942					941	-2		940	942					941	-2		940	942					941	-2		940	942					941	-2
983	981					982	2		983	981					982	2		983	981					982	2		983	981					982	2
841	842					841.5	-1		841	842					841.5	-1		841	842					841.5	-1		841	842					841.5	-1
897	898					897.5	-1		897	898					897.5	-1		897	898					897.5	-1		897	898					897.5	-1
868	868					868	0		868	868					868	0		868	868					868	0		868	868					868	0
834	835					834.5	-1		834	835					834.5	-1		834	835					834.5	-1		834	835					834.5	-1
846	845					845.5	1		846	845					845.5	1		846	845					845.5	1		846	845					845.5	1
852	853					852.5	-1		852	853					852.5	-1		852	853					852.5	-1		852	853					852.5	-1
874	873					873.5	1		874	873					873.5	1		874	873					873.5	1		874	873					873.5	1
870	869					869.5	1		870	869					869.5	1		870	869					869.5	1		870	869					869.5	1
875	876					875.5	-1		875	876					875.5	-1		875	876					875.5	-1		875	876					875.5	-1
938	938					938	0		938	938					938	0		938	938					938	0		938	938					938	0
862	863					862.5	-1		862	863					862.5	-1		862	863					862.5	-1		862	863					862.5	-1
896	896					896	0		896	896					896	0		896	896					896	0		896	896					896	0
861	861					861	0		861	861					861	0		861	861					861	0		861	861					861	0
833	832					832.5	1		833	832					832.5	1		833	832					832.5	1		833	832					832.5	1
808	808					808	0		808	808					808	0		808	808					808	0		808	808					808	0
800	800					800	0		800	800					800	0		800	800					800	0		800	800					800	0
812	811					811.5	1		812	811					811.5	1		812	811					811.5	1		812	811					811.5	1
812	813					812.5	-1		812	813					812.5	-1		812	813					812.5	-1		812	813					812.5	-1
838	838					838	0		838	838					838	0		838	838					838	0		838	838					838	0
872	872					872	0		872	872					872	0		872	872					872	0		872	872					872	0
978	977					977.5	1		978	977					977.5	1		978	977					977.5	1		978	977					977.5	1
943	944					943.5	-1		943	944					943.5	-1		943	944					943.5	-1		943	944					943.5	-1
840	839					839.5	1		840	839					839.5	1		840	839					839.5	1		840	839					839.5	1
859	859					859	0		859	859					859	0		859	859					859	0		859	859					859	0
823	823					823	0		823	823					823	0		823	823					823	0		823	823					823	0
783	782					782.5	1		783	782					782.5	1		783	782					782.5	1		783	782					782.5	1
778	779					778.5	-1		778	779					778.5	-1		778	779					778.5	-1		778	779					778.5	-1
778	779					778.5	-1		778	779					778.5	-1		778	779					778.5	-1		778	779					778.5	-1
813	813					813	0		813	813					813	0		813	813					813	0		813	813					813	0
858	858					858	0		858	858					858	0		858	858					858	0		858	858					858	0
962	962					962	0		962	962					962	0		962	962					962	0		962	962					962	0
908	907					907.5	1		908	907					907.5	1		908	907					907.5	1		908	907					907.5	1
829	829					829	0		829	829					829	0		829	829					829	0		829	829					829	0
871	872					871.5	-1		871	872					871.5	-1		871	872					871.5	-1		871	872					871.5	-1
832	831					831.5	1		832	831					831.5	1		832	831					831.5	1		832	831					831.5	1
804	803					803.5	1		804	803					803.5	1		804	803					803.5	1		804	803					803.5	1
802	803					802.5	-1		802	803					802.5	-1		802	803					802.5	-1		802	803					802.5	-1
830	831					830.5	-1		830	831					830.5	-1		830	831					830.5	-1		830	831					830.5	-1
862	862					862	0		862	862					862	0		862	862					862	0		862	862					862	0
876	877					876.5	-1		876	877					876.5	-1		876	877					876.5	-1		876	877					876.5	-1
874	874					874	0		874	874					874	0		874	874					874	0		874	874					874	0
880	878					879	2		880	878					879	2		880	878					879	2		880	878					879	2
862	863					862.5	-1		862	863					862.5	-1		862	863					862.5	-1		862	863					862.5	-1
856	856					856	0		856	856					856	0		856	856					856	0		856	856					856	0
838	838					838	0		838	838					838	0		838	838					838	0		838	838					838	0
842	843					842.5	-1		842	843					842.5	-1		842	843					842.5	-1		842	843					842.5	-1
865	866					865.5	-1		865	866					865.5	-1		865	866					865.5	-1		865	866					865.5	-1
950	950					950	0		950	950					950	0		950	950					950	0		950	950					950	0
916	916					916	0		916	916					916	0		916	916					916	0		916	916					916	0
925	925					925	0		925	925					925	0		925	925					925	0		925	925					925	0
870	870					870	0		870	870					870	0		870	870					870	0		870	870					870	0
916	916					916	0		916	916					916	0		916	916					916	0		916	916					916	0
897	897					897	0		897	897					897	0		897	897					897	0		897	897					897	0
893	894					893.5	-1		893	894					893.5	-1		893	894					893.5	-1		893	894					893.5	-1
840	838					839	2		840	838					839	2		840	838					839	2		840	838					839	2
800	802					801	-2		800	802					801	-2		800	802					801	-2		800	802					801	-2
774	776					775	-2		774	776					775	-2		774	776					775	-2		774	776					775	-2
785	785					785	0		785	785					785	0		785	785					785	0		785	785					785	0
842	841					841.5	1		842	841					841.5	1		842	841					841.5	1		842	841					841.5	1
990	992					991	-2		990	992					991	-2		990	992					991	-2		990	992					991	-2
953	953					953	0		953	953					953	0		953	953					953	0		953	953					953	0
909	909					909	0		909	909					909	0		909	909					909	0		909	909					909	0
930	929					929.5	1		930	929					929.5	1		930	929					929.5	1		930	929					929.5	1
828	828					828	0		828	828					828	0		828	828					828	0		828	828					828	0
880	880					880	0		880	880					880	0		880	880					880	0		880	880					880	0
874	876					875	-2		874	876					875	-2		874	876					875	-2		874	876					875	-2
864	863					863.5	1		864	863					863.5	1		864	863					863.5	1		864	863					863.5	1
838	837					837.5	1		838	837					837.5	1		838	837					837.5	1		838	837					837.5	1
808	808					808	0		808	808					808	0		808	808					808	0		808	808					808	0
818	820					819	-2		818	820					819	-2		818	820					819	-2		818	820					819	-2
846	844					845	2		846	844					845	2		846	844					845	2		846	844					845	2
851	852					851.5	-1		851	852					851.5	-1		851	852					851.5	-1		851	852					851.5	-1
865	866					865.5	-1		865	866					865.5	-1		865	866					865.5	-1		865	866					865.5	-1
868	867					867.5	1		868	867					867.5	1		868	867					867.5	1		868	867					867.5	1
869	868					868.5	1		869	868					868.5	1		869	868					868.5	1		869	868					868.5	1
858	859					858.5	-1		858	859					858.5	-1		858	859					858.5	-1		858	859					858.5	-1
836	836					836	0		836	836					836	0		836	836					836	0		836	836					836	0
830	830					830	0		830	830					830	0		830	830					830	0		830	830					830	0
830	829					829.5	1		830	829					829.5	1		830	829					829.5	1		830	829					829.5	1
821	822					821.5	-1		821	822					821.5	-1		821	822					821.5	-1		821	822					821.5	-1
848	847					847.5	1		848	847					847.5	1		848	847					847.5	1		848	847					847.5	1
844	845					844.5	-1		844	845					844.5	-1		844	845					844.5	-1		844	845					844.5	-1
859	858					858.5	1		859	858					858.5	1		859	858					858.5	1		859	858					858.5	1
953	954					953.5	-1		953	954					953.5	-1		953	954					953.5	-1		953	954					953.5	-1
931	931					931	0		931	931					931	0		931	931					931	0		931	931					931	0
944	943					943.5	1		944	943					943.5	1		944	943					943.5	1		944	943					943.5	1
866	866					866	0		866	866					866	0		866	866					866	0		866	866					866	0
860	861					860.5	-1		860	861					860.5	-1		860	861					860.5	-1		860	861					860.5	-1
857	857					857	0		857	857					857	0		857	857					857	0		857	857					857	0
906	906					906	0		906	906					906	0		906	906					906	0		906	906					906	0
976	976					976	0		976	976					976	0		976	976					976	0		976	976					976	0
936	937					936.5	-1		936	937					936.5	-1		936	937					936.5	-1		936	937					936.5	-1
952	951					951.5	1		952	951					951.5	1		952	951					951.5	1		952	951					951.5	1
866	868					867	-2		866	868					867	-2		866	868					867	-2		866	868					867	-2
950	949					949.5	1		950	949					949.5	1		950	949					949.5	1		950	949					949.5	1
923	923					923	0		923	923					923	0		923	923					923	0		923	923					923	0
906	904					905	2		906	904					905	2		906	904					905	2		906	904					905	2
894	895					894.5	-1		894	895					894.5	-1		894	895					894.5	-1		894	895					894.5	-1
842	842					842	0		842	842					842	0		842	842					842	0		842	842					842	0
823	824					823.5	-1		823	824					823.5	-1		823	824					823.5	-1		823	824					823.5	-1
851	851					851	0		851	851					851	0		851	851					851	0		851	851					851	0
866	865					865.5	1		866	865					865.5	1		866	865					865.5	1		866	865					865.5	1
872	871					871.5	1		872	871					871.5	1		872	871					871.5	1		872	871					871.5	1
864	865					864.5	-1		864	865					864.5	-1		864	865					864.5	-1		864	865					864.5	-1
840	839					839.5	1		840	839					839.5	1		840	839					839.5	1		840	839					839.5	1
792	793					792.5	-1		792	793					792.5	-1		792	793					792.5	-1		792	793					792.5	-1
776	777					776.5	-1		776	777					776.5	-1		776	777					776.5	-1		776	777					776.5	-1
782	781					781.5	1		782	781					781.5	1		782	781					781.5	1		782	781					781.5	1
908	908					908	0		908	908					908	0		908	908					908	0		908	908					908	0
990	992					991	-2		990	992					991	-2		990	992					991	-2		990	992					991	-2
1006	1005					1005.5	1		1006	1005					1005.5	1		1006	1005					1005.5	1		1006	1005					1005.5	1
944	945					944.5	-1		944	945					944.5	-1		944	945					944.5	-1		944	945					944.5	-1
928	928					928	0		928	928					928	0		928	928					928	0		928	928					928	0
924	924					924	0		924	924					924	0		924	924					924	0		924	924					924	0
870	871					870.5	-1		870	871					870.5	-1		870	871					870.5	-1		870	871					870.5	-1
982	983					982.5	-1		982	983					982.5	-1		982	983					982.5	-1		982	983					982.5	-1
840	838					839	2		840	838					839	2		840	838					839	2		840	838					839	2
869	870					869.5	-1		869	870					869.5	-1		869	870					869.5	-1		869	870					869.5	-1
867	867					867	0		867	867					867	0		867	867					867	0		867	867					867	0
862	860					861	2		862	860					861	2		862	860					861	2		862	860					861	2
855	856					855.5	-1		855	856					855.5	-1		855	856					855.5	-1		855	856					855.5	-1
855	855					855	0		855	855					855	0		855	855					855	0		855	855					855	0
846	846					846	0		846	846					846	0		846	846					846	0		846	846					846	0
836	837					836.5	-1		836	837					836.5	-1		836	837					836.5	-1		836	837					836.5	-1
844	843					843.5	1		844	843					843.5	1		844	843					843.5	1		844	843					843.5	1
872	873					872.5	-1		872	873					872.5	-1		872	873					872.5	-1		872	873					872.5	-1
887	890					888.5	-3		887	890					888.5	-3		887	890					888.5	-3		887	890					888.5	-3
988	988					988	0		988	988					988	0		988	988					988	0		988	988					988	0
886	886					886	0		886	886					886	0		886	886					886	0		886	886					886	0
908	908					908	0		908	908					908	0		908	908					908	0		908	908					908	0
914	913					913.5	1		914	913					913.5	1		914	913					913.5	1		914	913					913.5	1
896	897					896.5	-1		896	897					896.5	-1		896	897					896.5	-1		896	897					896.5	-1
887	886					886.5	1		887	886					886.5	1		887	886					886.5	1		887	886					886.5	1
861	861					861	0		861	861					861	0		861	861					861	0		861	861					861	0
861	861					861	0		861	861					861	0		861	861					861	0		861	861					861	0
824	824					824	0		824	824					824	0		824	824					824	0		824	824					824	0
833	834					833.5	-1		833	834					833.5	-1		833	834					833.5	-1		833	834					833.5	-1
930	932					931	-2		930	932					931	-2		930	932					931	-2		930	932					931	-2
862	861					861.5	1		862	861					861.5	1		862	861					861.5	1		862	861					861.5	1
890	889					889.5	1		890	889					889.5	1		890	889					889.5	1		890	889					889.5	1
850	850					850	0		850	850					850	0		850	850					850	0		850	850					850	0
810	810					810	0		810	810					810	0		810	810					810	0		810	810					810	0
812	812					812	0		812	812					812	0		812	812					812	0		812	812					812	0
820	820					820	0		820	820					820	0		820	820					820	0		820	820					820	0
863	864					863.5	-1		863	864					863.5	-1		863	864					863.5	-1		863	864					863.5	-1
944	942					943	2		944	942					943	2		944	942					943	2		944	942					943	2
984	986					985	-2		984	986					985	-2		984	986					985	-2		984	986					985	-2
1113	1113					1113	0		1113	1113					1113	0		1113	1113					1113	0		1113	1113					1113	0
1062	1062					1062	0		1062	1062					1062	0		1062	1062					1062	0		1062	1062					1062	0
1020	1021					1020.5	-1		1020	1021					1020.5	-1		1020	1021					1020.5	-1		1020	1021					1020.5	-1
948	947					947.5	1		948	947					947.5	1		948	947					947.5	1		948	947					947.5	1
952	953					952.5	-1		952	953					952.5	-1		952	953					952.5	-1		952	953					952.5	-1
919	918					918.5	1		919	918					918.5	1		919	918					918.5	1		919	918					918.5	1
878	879					878.5	-1		878	879					878.5	-1		878	879					878.5	-1		878	879					878.5	-1
859	860					859.5	-1		859	860					859.5	-1		859	860					859.5	-1		859	860					859.5	-1
836	834					835	2		836	834					835	2		836	834					835	2		836	834					835	2
798	799					798.5	-1		798	799					798.5	-1		798	799					798.5	-1		798	799					798.5	-1
789	789					789	0		789	789					789	0		789	789					789	0		789	789					789	0
815	817					816	-2		815	817					816	-2		815	817					816	-2		815	817					816	-2
844	842					843	2		844	842					843	2		844	842					843	2		844	842					843	2
838	839					838.5	-1		838	839					838.5	-1		838	839					838.5	-1		838	839					838.5	-1
889	889					889	0		889	889					889	0		889	889					889	0		889	889					889	0
937	937					937	0		937	937					937	0		937	937					937	0		937	937					937	0
852	851					851.5	1		852	851					851.5	1		852	851					851.5	1		852	851					851.5	1
896	896					896	0		896	896					896	0		896	896					896	0		896	896					896	0
896	896					896	0		896	896					896	0		896	896					896	0		896	896					896	0
881	881					881	0		881	881					881	0		881	881					881	0		881	881					881	0
836	837					836.5	-1		836	837					836.5	-1		836	837					836.5	-1		836	837					836.5	-1
822	822					822	0		822	822					822	0		822	822					822	0		822	822					822	0
828	828					828	0		828	828					828	0		828	828					828	0		828	828					828	0
819	820					819.5	-1		819	820					819.5	-1		819	820					819.5	-1		819	820					819.5	-1
832	829					830.5	3		832	829					830.5	3		832	829					830.5	3		832	829					830.5	3
812	811					811.5	1		812	811					811.5	1		812	811					811.5	1		812	811					811.5	1
807	808					807.5	-1		807	808					807.5	-1		807	808					807.5	-1		807	808					807.5	-1
798	798					798	0		798	798					798	0		798	798					798	0		798	798					798	0
766	766					766	0		766	766					766	0		766	766					766	0		766	766					766	0
746	746					746	0		746	746					746	0		746	746					746	0		746	746					746	0
780	781					780.5	-1		780	781					780.5	-1		780	781					780.5	-1		780	781					780.5	-1
818	817					817.5	1		818	817					817.5	1		818	817					817.5	1		818	817					817.5	1
888	889					888.5	-1		888	889					888.5	-1		888	889					888.5	-1		888	889					888.5	-1
878	877					877.5	1		878	877					877.5	1		878	877					877.5	1		878	877					877.5	1
874	875					874.5	-1		874	875					874.5	-1		874	875					874.5	-1		874	875					874.5	-1
854	854					854	0		854	854					854	0		854	854					854	0		854	854					854	0
806	806					806	0		806	806					806	0		806	806					806	0		806	806					806	0
815	814					814.5	1		815	814					814.5	1		815	814					814.5	1		815	814					814.5	1
840	869					854.5	-29		840	869					854.5	-29		840	869					854.5	-29		840	869					854.5	-29
832	832					832	0		832	832					832	0		832	832					832	0		832	832					832	0
840	839					839.5	1		840	839					839.5	1		840	839					839.5	1		840	839					839.5	1
852	853					852.5	-1		852	853					852.5	-1		852	853					852.5	-1		852	853					852.5	-1
840	839					839.5	1		840	839					839.5	1		840	839					839.5	1		840	839					839.5	1
818	820					819	-2		818	820					819	-2		818	820					819	-2		818	820					819	-2
840	841					840.5	-1		840	841					840.5	-1		840	841					840.5	-1		840	841					840.5	-1
859	859					859	0		859	859					859	0		859	859					859	0		859	859					859	0
882	883					882.5	-1		882	883					882.5	-1		882	883					882.5	-1		882	883					882.5	-1
892	891					891.5	1		892	891					891.5	1		892	891					891.5	1		892	891					891.5	1
890	890					890	0		890	890					890	0		890	890					890	0		890	890					890	0
852	852					852	0		852	852					852	0		852	852					852	0		852	852					852	0
824	825					824.5	-1		824	825					824.5	-1		824	825					824.5	-1		824	825					824.5	-1
808	809					808.5	-1		808	809					808.5	-1		808	809					808.5	-1		808	809					808.5	-1
827	827					827	0		827	827					827	0		827	827					827	0		827	827					827	0
859	861					860	-2		859	861					860	-2		859	861					860	-2		859	861					860	-2
863	862					862.5	1		863	862					862.5	1		863	862					862.5	1		863	862					862.5	1
792	793					792.5	-1		792	793					792.5	-1		792	793					792.5	-1		792	793					792.5	-1
750	751					750.5	-1		750	751					750.5	-1		750	751					750.5	-1		750	751					750.5	-1
716	716					716	0		716	716					716	0		716	716					716	0		716	716					716	0
736	735					735.5	1		736	735					735.5	1		736	735					735.5	1		736	735					735.5	1
772	774					773	-2		772	774					773	-2		772	774					773	-2		772	774					773	-2
916	917					916.5	-1		916	917					916.5	-1		916	917					916.5	-1		916	917					916.5	-1
926	923					924.5	3		926	923					924.5	3		926	923					924.5	3		926	923					924.5	3
946	947					946.5	-1		946	947					946.5	-1		946	947					946.5	-1		946	947					946.5	-1
950	949					949.5	1		950	949					949.5	1		950	949					949.5	1		950	949					949.5	1
868	868					868	0		868	868					868	0		868	868					868	0		868	868					868	0
893	894					893.5	-1		893	894					893.5	-1		893	894					893.5	-1		893	894					893.5	-1
874	873					873.5	1		874	873					873.5	1		874	873					873.5	1		874	873					873.5	1
844	845					844.5	-1		844	845					844.5	-1		844	845					844.5	-1		844	845					844.5	-1
828	827					827.5	1		828	827					827.5	1		828	827					827.5	1		828	827					827.5	1
788	789					788.5	-1		788	789					788.5	-1		788	789					788.5	-1		788	789					788.5	-1
766	767					766.5	-1		766	767					766.5	-1		766	767					766.5	-1		766	767					766.5	-1
766	767					766.5	-1		766	767					766.5	-1		766	767					766.5	-1		766	767					766.5	-1
800	799					799.5	1		800	799					799.5	1		800	799					799.5	1		800	799					799.5	1
954	955					954.5	-1		954	955					954.5	-1		954	955					954.5	-1		954	955					954.5	-1
995	996					995.5	-1		995	996					995.5	-1		995	996					995.5	-1		995	996					995.5	-1
948	949					948.5	-1		948	949					948.5	-1		948	949					948.5	-1		948	949					948.5	-1
922	922					922	0		922	922					922	0		922	922					922	0		922	922					922	0
883	882					882.5	1		883	882					882.5	1		883	882					882.5	1		883	882					882.5	1
993	993					993	0		993	993					993	0		993	993					993	0		993	993					993	0
856	857					856.5	-1		856	857					856.5	-1		856	857					856.5	-1		856	857					856.5	-1
936	937					936.5	-1		936	937					936.5	-1		936	937					936.5	-1		936	937					936.5	-1
964	963					963.5	1		964	963					963.5	1		964	963					963.5	1		964	963					963.5	1
960	959					959.5	1		960	959					959.5	1		960	959					959.5	1		960	959					959.5	1
942	942					942	0		942	942					942	0		942	942					942	0		942	942					942	0
920	920					920	0		920	920					920	0		920	920					920	0		920	920					920	0
908	909					908.5	-1		908	909					908.5	-1		908	909					908.5	-1		908	909					908.5	-1
878	878					878	0		878	878					878	0		878	878					878	0		878	878					878	0
858	859					858.5	-1		858	859					858.5	-1		858	859					858.5	-1		858	859					858.5	-1
885	885					885	0		885	885					885	0		885	885					885	0		885	885					885	0
906	905					905.5	1		906	905					905.5	1		906	905					905.5	1		906	905					905.5	1
894	894					894	0		894	894					894	0		894	894					894	0		894	894					894	0
888	887					887.5	1		888	887					887.5	1		888	887					887.5	1		888	887					887.5	1
885	885					885	0		885	885					885	0		885	885					885	0		885	885					885	0
878	878					878	0		878	878					878	0		878	878					878	0		878	878					878	0
899	900					899.5	-1		899	900					899.5	-1		899	900					899.5	-1		899	900					899.5	-1
931	932					931.5	-1		931	932					931.5	-1		931	932					931.5	-1		931	932					931.5	-1
944	942					943	2		944	942					943	2		944	942					943	2		944	942					943	2
912	913					912.5	-1		912	913					912.5	-1		912	913					912.5	-1		912	913					912.5	-1
903	902					902.5	1		903	902					902.5	1		903	902					902.5	1		903	902					902.5	1
901	900					900.5	1		901	900					900.5	1		901	900					900.5	1		901	900					900.5	1
858	859					858.5	-1		858	859					858.5	-1		858	859					858.5	-1		858	859					858.5	-1
858	859					858.5	-1		858	859					858.5	-1		858	859					858.5	-1		858	859					858.5	-1
874	875					874.5	-1		874	875					874.5	-1		874	875					874.5	-1		874	875					874.5	-1
869	868					868.5	1		869	868					868.5	1		869	868					868.5	1		869	868					868.5	1
877	876					876.5	1		877	876					876.5	1		877	876					876.5	1		877	876					876.5	1
844	845					844.5	-1		844	845					844.5	-1		844	845					844.5	-1		844	845					844.5	-1
828	828					828	0		828	828					828	0		828	828					828	0		828	828					828	0
822	823					822.5	-1		822	823					822.5	-1		822	823					822.5	-1		822	823					822.5	-1
796	797					796.5	-1		796	797					796.5	-1		796	797					796.5	-1		796	797					796.5	-1
852	853					852.5	-1		852	853					852.5	-1		852	853					852.5	-1		852	853					852.5	-1
923	922					922.5	1		923	922					922.5	1		923	922					922.5	1		923	922					922.5	1
815	815					815	0		815	815					815	0		815	815					815	0		815	815					815	0
980	981					980.5	-1		980	981					980.5	-1		980	981					980.5	-1		980	981					980.5	-1
832	831					831.5	1		832	831					831.5	1		832	831					831.5	1		832	831					831.5	1
978	978					978	0		978	978					978	0		978	978					978	0		978	978					978	0
931	930					930.5	1		931	930					930.5	1		931	930					930.5	1		931	930					930.5	1
871	873					872	-2		871	873					872	-2		871	873					872	-2		871	873					872	-2
912	911					911.5	1		912	911					911.5	1		912	911					911.5	1		912	911					911.5	1
852	852					852	0		852	852					852	0		852	852					852	0		852	852					852	0
813	814					813.5	-1		813	814					813.5	-1		813	814					813.5	-1		813	814					813.5	-1
820	818					819	2		820	818					819	2		820	818					819	2		820	818					819	2
830	831					830.5	-1		830	831					830.5	-1		830	831					830.5	-1		830	831					830.5	-1
850	850					850	0		850	850					850	0		850	850					850	0		850	850					850	0
858	858					858	0		858	858					858	0		858	858					858	0		858	858					858	0
884	883					883.5	1		884	883					883.5	1		884	883					883.5	1		884	883					883.5	1
862	863					862.5	-1		862	863					862.5	-1		862	863					862.5	-1		862	863					862.5	-1
855	855					855	0		855	855					855	0		855	855					855	0		855	855					855	0
832	833					832.5	-1		832	833					832.5	-1		832	833					832.5	-1		832	833					832.5	-1
817	816					816.5	1		817	816					816.5	1		817	816					816.5	1		817	816					816.5	1
824	824					824	0		824	824					824	0		824	824					824	0		824	824					824	0
864	864					864	0		864	864					864	0		864	864					864	0		864	864					864	0
954	956					955	-2		954	956					955	-2		954	956					955	-2		954	956					955	-2
803	801					802	2		803	801					802	2		803	801					802	2		803	801					802	2
843	843					843	0		843	843					843	0		843	843					843	0		843	843					843	0
844	845					844.5	-1		844	845					844.5	-1		844	845					844.5	-1		844	845					844.5	-1
886	886					886	0		886	886					886	0		886	886					886	0		886	886					886	0
938	939					938.5	-1		938	939					938.5	-1		938	939					938.5	-1		938	939					938.5	-1
810	809					809.5	1		810	809					809.5	1		810	809					809.5	1		810	809					809.5	1
854	853					853.5	1		854	853					853.5	1		854	853					853.5	1		854	853					853.5	1
796	797					796.5	-1		796	797					796.5	-1		796	797					796.5	-1		796	797					796.5	-1
818	819					818.5	-1		818	819					818.5	-1		818	819					818.5	-1		818	819					818.5	-1
852	851					851.5	1		852	851					851.5	1		852	851					851.5	1		852	851					851.5	1
946	947					946.5	-1		946	947					946.5	-1		946	947					946.5	-1		946	947					946.5	-1
933	933					933	0		933	933					933	0		933	933					933	0		933	933					933	0
932	932					932	0		932	932					932	0		932	932					932	0		932	932					932	0
952	951					951.5	1		952	951					951.5	1		952	951					951.5	1		952	951					951.5	1
932	933					932.5	-1		932	933					932.5	-1		932	933					932.5	-1		932	933					932.5	-1
842	843					842.5	-1		842	843					842.5	-1		842	843					842.5	-1		842	843					842.5	-1
886	886					886	0		886	886					886	0		886	886					886	0		886	886					886	0
838	838					838	0		838	838					838	0		838	838					838	0		838	838					838	0
789	789					789	0		789	789					789	0		789	789					789	0		789	789					789	0
796	797					796.5	-1		796	797					796.5	-1		796	797					796.5	-1		796	797					796.5	-1
838	840					839	-2		838	840					839	-2		838	840					839	-2		838	840					839	-2
926	926					926	0		926	926					926	0		926	926					926	0		926	926					926	0
796	796					796	0		796	796					796	0		796	796					796	0		796	796					796	0
830	829					829.5	1		830	829					829.5	1		830	829					829.5	1		830	829					829.5	1
835	836					835.5	-1		835	836					835.5	-1		835	836					835.5	-1		835	836					835.5	-1
835	834					834.5	1		835	834					834.5	1		835	834					834.5	1		835	834					834.5	1
830	830					830	0		830	830					830	0		830	830					830	0		830	830					830	0
790	791					790.5	-1		790	791					790.5	-1		790	791					790.5	-1		790	791					790.5	-1
786	785					785.5	1		786	785					785.5	1		786	785					785.5	1		786	785					785.5	1
796	797					796.5	-1		796	797					796.5	-1		796	797					796.5	-1		796	797					796.5	-1
792	792					792	0		792	792					792	0		792	792					792	0		792	792					792	0
788	788					788	0		788	788					788	0		788	788					788	0		788	788					788	0
774	773					773.5	1		774	773					773.5	1		774	773					773.5	1		774	773					773.5	1
748	748					748	0		748	748					748	0		748	748					748	0		748	748					748	0
756	758					757	-2		756	758					757	-2		756	758					757	-2		756	758					757	-2
746	746					746	0		746	746					746	0		746	746					746	0		746	746					746	0
744	742					743	2		744	742					743	2		744	742					743	2		744	742					743	2
730	731					730.5	-1		730	731					730.5	-1		730	731					730.5	-1		730	731					730.5	-1
726	726					726	0		726	726					726	0		726	726					726	0		726	726					726	0
729	729					729	0		729	729					729	0		729	729					729	0		729	729					729	0
713	715					714	-2		713	715					714	-2		713	715					714	-2		713	715					714	-2
713	710					711.5	3		713	710					711.5	3		713	710					711.5	3		713	710					711.5	3
704	705					704.5	-1		704	705					704.5	-1		704	705					704.5	-1		704	705					704.5	-1
694	695					694.5	-1		694	695					694.5	-1		694	695					694.5	-1		694	695					694.5	-1
687	687					687	0		687	687					687	0		687	687					687	0		687	687					687	0
1010	1010					1010	0		1010	1010					1010	0		1010	972					991	38		1010	1010					1010	0
1010	1011					1010.5	-1		1010	1011					1010.5	-1		1010	972					991	38		1010	1011					1010.5	-1
974	972					973	2		974	972					973	2		974	972					973	2		974	972					973	2
993	994					993.5	-1		993	994					993.5	-1		993	994					993.5	-1		993	994					993.5	-1
986	987					986.5	-1		986	987					986.5	-1		986	987					986.5	-1		986	987					986.5	-1
977	977					977	0		977	977					977	0		977	977					977	0		977	977					977	0
1084	1083					1083.5	1		1084	1083					1083.5	1		1084	1083					1083.5	1		1084	1083					1083.5	1
1040	5756					3398	-4716		1040	1034					1037	6		1040	1015					1027.5	25		1040	0					520	1040
946	946					946	0		946	946					946	0		946	946					946	0		946	946					946	0
980	980					980	0		980	980					980	0		980	980					980	0		980	980					980	0
992	993					992.5	-1		992	993					992.5	-1		992	993					992.5	-1		992	993					992.5	-1
1024	1024					1024	0		1024	1024					1024	0		1024	1024					1024	0		1024	1024					1024	0
1160	1159					1159.5	1		1160	1159					1159.5	1		1160	1159					1159.5	1		1160	1159					1159.5	1
1108	1107					1107.5	1		1108	1107					1107.5	1		1108	1107					1107.5	1		1108	1107					1107.5	1
1015	1016					1015.5	-1		1015	1016					1015.5	-1		1015	1016					1015.5	-1		1015	1016					1015.5	-1
1034	1035					1034.5	-1		1034	1035					1034.5	-1		1034	1035					1034.5	-1		1034	1035					1034.5	-1
1012	1010					1011	2		1012	1010					1011	2		1012	1010					1011	2		1012	1010					1011	2
982	983					982.5	-1		982	983					982.5	-1		982	983					982.5	-1		982	983					982.5	-1
1093	1093					1093	0		1093	1093					1093	0		1093	1093					1093	0		1093	1093					1093	0
1121	1119					1120	2		1121	1119					1120	2		1121	1119					1120	2		1121	1119					1120	2
1031	1031					1031	0		1031	1031					1031	0		1031	1031					1031	0		1031	1031					1031	0
1068	1068					1068	0		1068	1068					1068	0		1068	1068					1068	0		1068	1068					1068	0
1038	1037					1037.5	1		1038	1037					1037.5	1		1038	1037					1037.5	1		1038	1037					1037.5	1
1015	1017					1016	-2		1015	1017					1016	-2		1015	1017					1016	-2		1015	1017					1016	-2
1081	1081					1081	0		1081	1081					1081	0		1081	1081					1081	0		1081	1081					1081	0
1087	1086					1086.5	1		1087	1086					1086.5	1		1087	1086					1086.5	1		1087	1086					1086.5	1
1005	1006					1005.5	-1		1005	1006					1005.5	-1		1005	1006					1005.5	-1		1005	1006					1005.5	-1
1052	1051					1051.5	1		1052	1051					1051.5	1		1052	1051					1051.5	1		1052	1051					1051.5	1
1031	1030					1030.5	1		1031	1030					1030.5	1		1031	1030					1030.5	1		1031	1030					1030.5	1
1065	1065					1065	0		1065	1065					1065	0		1065	1065					1065	0		1065	1065					1065	0
1109	1111					1110	-2		1109	1111					1110	-2		1109	1111					1110	-2		1109	1111					1110	-2
1081	1081					1081	0		1081	1081					1081	0		1081	1081					1081	0		1081	1081					1081	0
966	966					966	0		966	966					966	0		966	966					966	0		966	966					966	0
931	931					931	0		931	931					931	0		931	931					931	0		931	931					931	0
974	973					973.5	1		974	973					973.5	1		974	973					973.5	1		974	973					973.5	1
997	998					997.5	-1		997	998					997.5	-1		997	998					997.5	-1		997	998					997.5	-1
1151	1151					1151	0		1151	1151					1151	0		1151	1151					1151	0		1151	1151					1151	0
1163	1163					1163	0		1163	1163					1163	0		1163	1163					1163	0		1163	1163					1163	0
1048	1048					1048	0		1048	1048					1048	0		1048	1048					1048	0		1048	1048					1048	0
1142	1142					1142	0		1142	1142					1142	0		1142	1142					1142	0		1142	1142					1142	0
1128	1129					1128.5	-1		1128	1129					1128.5	-1		1128	1129					1128.5	-1		1128	1129					1128.5	-1
970	969					969.5	1		970	969					969.5	1		970	969					969.5	1		970	969					969.5	1
912	913					912.5	-1		912	913					912.5	-1		912	913					912.5	-1		912	913					912.5	-1
928	928					928	0		928	928					928	0		928	928					928	0		928	928					928	0
964	964					964	0		964	964					964	0		964	964					964	0		964	964					964	0
956	955					955.5	1		956	955					955.5	1		956	955					955.5	1		956	955					955.5	1
1017	1019					1018	-2		1017	1019					1018	-2		1017	1019					1018	-2		1017	1019					1018	-2
1111	1110					1110.5	1		1111	1110					1110.5	1		1111	1110					1110.5	1		1111	1110					1110.5	1
989	989					989	0		989	989					989	0		989	989					989	0		989	989					989	0
1024	1025					1024.5	-1		1024	1025					1024.5	-1		1024	1025					1024.5	-1		1024	1025					1024.5	-1
1003	1002					1002.5	1		1003	1002					1002.5	1		1003	1002					1002.5	1		1003	1002					1002.5	1
935	936					935.5	-1		935	936					935.5	-1		935	936					935.5	-1		935	936					935.5	-1
949	950					949.5	-1		949	950					949.5	-1		949	950					949.5	-1		949	950					949.5	-1
923	922					922.5	1		923	922					922.5	1		923	922					922.5	1		923	922					922.5	1
832	832					832	0		832	832					832	0		832	832					832	0		832	832					832	0
793	794					793.5	-1		793	794					793.5	-1		793	794					793.5	-1		793	794					793.5	-1
836	837					836.5	-1		836	837					836.5	-1		836	837					836.5	-1		836	837					836.5	-1
1499	1499					1499	0		1499	1018					1258.5	481		1499	1018					1258.5	481		1499	1499					1499	0
1123	1123					1123	0		1123	1123					1123	0		1123	1123					1123	0		1123	1123					1123	0
1014	1012					1013	2		1014	1012					1013	2		1014	1012					1013	2		1014	1012					1013	2
993	993					993	0		993	993					993	0		993	993					993	0		993	993					993	0
984	983					983.5	1		984	983					983.5	1		984	983					983.5	1		984	983					983.5	1
929	930					929.5	-1		929	930					929.5	-1		929	930					929.5	-1		929	930					929.5	-1
901	902					901.5	-1		901	902					901.5	-1		901	902					901.5	-1		901	902					901.5	-1
931	932					931.5	-1		931	932					931.5	-1		931	932					931.5	-1		931	932					931.5	-1
962	961					961.5	1		962	961					961.5	1		962	961					961.5	1		962	961					961.5	1
998	999					998.5	-1		998	999					998.5	-1		998	999					998.5	-1		998	999					998.5	-1
985	985					985	0		985	985					985	0		985	985					985	0		985	985					985	0
976	977					976.5	-1		976	977					976.5	-1		976	977					976.5	-1		976	977					976.5	-1
1029	1029					1029	0		1029	1029					1029	0		1029	1029					1029	0		1029	1029					1029	0
953	952					952.5	1		953	952					952.5	1		953	952					952.5	1		953	952					952.5	1
990	991					990.5	-1		990	991					990.5	-1		990	991					990.5	-1		990	991					990.5	-1
990	991					990.5	-1		990	991					990.5	-1		990	991					990.5	-1		990	991					990.5	-1
974	973					973.5	1		974	973					973.5	1		974	973					973.5	1		974	973					973.5	1
920	920					920	0		920	920					920	0		920	920					920	0		920	920					920	0
948	950					949	-2		948	950					949	-2		948	950					949	-2		948	950					949	-2
964	963					963.5	1		964	963					963.5	1		964	963					963.5	1		964	963					963.5	1
975	976					975.5	-1		975	976					975.5	-1		975	976					975.5	-1		975	976					975.5	-1
969	968					968.5	1		969	968					968.5	1		969	968					968.5	1		969	968					968.5	1
887	886					886.5	1		887	886					886.5	1		887	886					886.5	1		887	886					886.5	1
836	838					837	-2		836	838					837	-2		836	838					837	-2		836	838					837	-2
872	871					871.5	1		872	871					871.5	1		872	871					871.5	1		872	871					871.5	1
966	966					966	0		966	966					966	0		966	966					966	0		966	966					966	0
898	897					897.5	1		898	897					897.5	1		898	897					897.5	1		898	897					897.5	1
936	939					937.5	-3		936	939					937.5	-3		936	939					937.5	-3		936	939					937.5	-3
1016	1014					1015	2		1016	1014					1015	2		1016	1014					1015	2		1016	1014					1015	2
959	958					958.5	1		959	958					958.5	1		959	958					958.5	1		959	958					958.5	1
1010	1010					1010	0		1010	1010					1010	0		1010	1010					1010	0		1010	1010					1010	0
1018	1020					1019	-2		1018	1020					1019	-2		1018	1020					1019	-2		1018	1020					1019	-2
932	931					931.5	1		932	931					931.5	1		932	931					931.5	1		932	931					931.5	1
913	913					913	0		913	913					913	0		913	913					913	0		913	913					913	0
894	894					894	0		894	894					894	0		894	894					894	0		894	894					894	0
827	827					827	0		827	827					827	0		827	827					827	0		827	827					827	0
843	844					843.5	-1		843	844					843.5	-1		843	844					843.5	-1		843	844					843.5	-1
918	918					918	0		918	918					918	0		918	918					918	0		918	918					918	0
1001	1001					1001	0		1001	1001					1001	0		1001	1001					1001	0		1001	1001					1001	0
926	925					925.5	1		926	925					925.5	1		926	925					925.5	1		926	925					925.5	1
892	893					892.5	-1		892	893					892.5	-1		892	893					892.5	-1		892	893					892.5	-1
921	920					920.5	1		921	920					920.5	1		921	920					920.5	1		921	920					920.5	1
860	861					860.5	-1		860	861					860.5	-1		860	861					860.5	-1		860	861					860.5	-1
908	908					908	0		908	908					908	0		908	908					908	0		908	908					908	0
982	982					982	0		982	982					982	0		982	982					982	0		982	982					982	0
959	959					959	0		959	959					959	0		959	959					959	0		959	959					959	0
955	955					955	0		955	955					955	0		955	955					955	0		955	955					955	0
1030	1030					1030	0		1030	1030					1030	0		1030	1030					1030	0		1030	1030					1030	0
1043	1043					1043	0		1043	1043					1043	0		1043	1043					1043	0		1043	1043					1043	0
969	969					969	0		969	969					969	0		969	969					969	0		969	969					969	0
1010	1009					1009.5	1		1010	1009					1009.5	1		1010	1009					1009.5	1		1010	1009					1009.5	1
996	998					997	-2		996	998					997	-2		996	998					997	-2		996	998					997	-2
942	940					941	2		942	940					941	2		942	940					941	2		942	940					941	2
966	967					966.5	-1		966	967					966.5	-1		966	967					966.5	-1		966	967					966.5	-1
982	981					981.5	1		982	981					981.5	1		982	981					981.5	1		982	981					981.5	1
911	911					911	0		911	911					911	0		911	911					911	0		911	911					911	0
942	944					943	-2		942	944					943	-2		942	944					943	-2		942	944					943	-2
942	941					941.5	1		942	941					941.5	1		942	941					941.5	1		942	941					941.5	1
894	894					894	0		894	894					894	0		894	894					894	0		894	894					894	0
952	953					952.5	-1		952	953					952.5	-1		952	953					952.5	-1		952	953					952.5	-1
959	958					958.5	1		959	958					958.5	1		959	958					958.5	1		959	958					958.5	1
946	945					945.5	1		946	945					945.5	1		946	945					945.5	1		946	945					945.5	1
942	944					943	-2		942	944					943	-2		942	944					943	-2		942	944					943	-2
994	992					993	2		994	992					993	2		994	992					993	2		994	992					993	2
988	987					987.5	1		988	987					987.5	1		988	987					987.5	1		988	987					987.5	1
912	913					912.5	-1		912	913					912.5	-1		912	913					912.5	-1		912	913					912.5	-1
998	997					997.5	1		998	997					997.5	1		998	997					997.5	1		998	997					997.5	1
1053	1054					1053.5	-1		1053	1054					1053.5	-1		1053	1054					1053.5	-1		1053	1054					1053.5	-1
1078	1078					1078	0		1078	1078					1078	0		1078	1078					1078	0		1078	1078					1078	0
998	998					998	0		998	998					998	0		998	998					998	0		998	998					998	0
988	986					987	2		988	986					987	2		988	986					987	2		988	986					987	2
932	933					932.5	-1		932	933					932.5	-1		932	933					932.5	-1		932	933					932.5	-1
958	958					958	0		958	958					958	0		958	958					958	0		958	958					958	0
1139	1140					1139.5	-1		1139	1140					1139.5	-1		1139	1140					1139.5	-1		1139	1140					1139.5	-1
1099	1097					1098	2		1099	1097					1098	2		1099	1097					1098	2		1099	1097					1098	2
981	982					981.5	-1		981	982					981.5	-1		981	982					981.5	-1		981	982					981.5	-1
1052	1053					1052.5	-1		1052	1053					1052.5	-1		1052	1053					1052.5	-1		1052	1053					1052.5	-1
983	983					983	0		983	983					983	0		983	983					983	0		983	983					983	0
965	965					965	0		965	965					965	0		965	965					965	0		965	965					965	0
1032	1032					1032	0		1032	1032					1032	0		1032	1032					1032	0		1032	1032					1032	0
1033	1033					1033	0		1033	1033					1033	0		1033	1033					1033	0		1033	1033					1033	0
974	974					974	0		974	974					974	0		974	974					974	0		974	974					974	0
1030	1030					1030	0		1030	1030					1030	0		1030	1030					1030	0		1030	1030					1030	0
1010	1009					1009.5	1		1010	1009					1009.5	1		1010	1009					1009.5	1		1010	1009					1009.5	1
956	957					956.5	-1		956	957					956.5	-1		956	957					956.5	-1		956	957					956.5	-1
995	995					995	0		995	995					995	0		995	995					995	0		995	995					995	0
986	985					985.5	1		986	985					985.5	1		986	985					985.5	1		986	985					985.5	1
932	933					932.5	-1		932	933					932.5	-1		932	933					932.5	-1		932	933					932.5	-1
980	981					980.5	-1		980	981					980.5	-1		980	981					980.5	-1		980	981					980.5	-1
1126	1126					1126	0		1126	1126					1126	0		1126	1126					1126	0		1126	1126					1126	0
1032	1031					1031.5	1		1032	1031					1031.5	1		1032	1031					1031.5	1		1032	1031					1031.5	1
1134	1134					1134	0		1134	1134					1134	0		1134	1134					1134	0		1134	1134					1134	0
1051	1052					1051.5	-1		1051	1052					1051.5	-1		1051	1052					1051.5	-1		1051	1052					1051.5	-1
931	931					931	0		931	931					931	0		931	931					931	0		931	931					931	0
996	996					996	0		996	996					996	0		996	996					996	0		996	996					996	0
1008	1009					1008.5	-1		1008	1009					1008.5	-1		1008	1009					1008.5	-1		1008	1009					1008.5	-1
1006	1005					1005.5	1		1006	1005					1005.5	1		1006	1005					1005.5	1		1006	1005					1005.5	1
1000	1000					1000	0		1000	1000					1000	0		1000	1000					1000	0		1000	1000					1000	0
1052	1052					1052	0		1052	1052					1052	0		1052	1052					1052	0		1052	1052					1052	0
1014	1015					1014.5	-1		1014	1015					1014.5	-1		1014	1015					1014.5	-1		1014	1015					1014.5	-1
958	957					957.5	1		958	957					957.5	1		958	957					957.5	1		958	957					957.5	1
1067	1067					1067	0		1067	1067					1067	0		1067	1067					1067	0		1067	1067					1067	0
1108	1108					1108	0		1108	1108					1108	0		1108	1108					1108	0		1108	1108					1108	0
1004	1003					1003.5	1		1004	1003					1003.5	1		1004	1003					1003.5	1		1004	1003					1003.5	1
1031	1031					1031	0		1031	1031					1031	0		1031	1031					1031	0		1031	1031					1031	0
1010	1008					1009	2		1010	1008					1009	2		1010	1008					1009	2		1010	1008					1009	2
967	968					967.5	-1		967	968					967.5	-1		967	968					967.5	-1		967	968					967.5	-1
1138	1139					1138.5	-1		1138	1139					1138.5	-1		1138	1139					1138.5	-1		1138	1139					1138.5	-1
1049	1049					1049	0		1049	1049					1049	0		1049	1049					1049	0		1049	1049					1049	0
1040	1040					1040	0		1040	1040					1040	0		1040	1040					1040	0		1040	1040					1040	0
1150	1150					1150	0		1150	1150					1150	0		1150	1150					1150	0		1150	1150					1150	0
1117	1115					1116	2		1117	1115					1116	2		1117	1115					1116	2		1117	1115					1116	2
1070	1072					1071	-2		1070	1072					1071	-2		1070	1072					1071	-2		1070	1072					1071	-2
1028	1027					1027.5	1		1028	1027					1027.5	1		1028	1027					1027.5	1		1028	1027					1027.5	1
944	943					943.5	1		944	943					943.5	1		944	943					943.5	1		944	943					943.5	1
1028	1029					1028.5	-1		1028	1029					1028.5	-1		1028	1029					1028.5	-1		1028	1029					1028.5	-1
1194	1194					1194	0		1194	1194					1194	0		1194	1194					1194	0		1194	1194					1194	0
1186	1186					1186	0		1186	1186					1186	0		1186	1186					1186	0		1186	1186					1186	0
1021	1021					1021	0		1021	1021					1021	0		1021	1021					1021	0		1021	1021					1021	0
1055	1056					1055.5	-1		1055	1056					1055.5	-1		1055	1056					1055.5	-1		1055	1056					1055.5	-1
1215	1215					1215	0		1215	1215					1215	0		1215	1215					1215	0		1215	1215					1215	0
1048	1047					1047.5	1		1048	1047					1047.5	1		1048	1047					1047.5	1		1048	1047					1047.5	1
1026	1028					1027	-2		1026	1028					1027	-2		1026	1028					1027	-2		1026	1028					1027	-2
992	993					992.5	-1		992	993					992.5	-1		992	993					992.5	-1		992	993					992.5	-1
986	985					985.5	1		986	985					985.5	1		986	985					985.5	1		986	985					985.5	1
924	923					923.5	1		924	923					923.5	1		924	923					923.5	1		924	923					923.5	1
1016	1017					1016.5	-1		1016	1017					1016.5	-1		1016	1017					1016.5	-1		1016	1017					1016.5	-1
1041	1041					1041	0		1041	1041					1041	0		1041	1041					1041	0		1041	1041					1041	0
957	956					956.5	1		957	956					956.5	1		957	956					956.5	1		957	956					956.5	1
1040	1040					1040	0		1040	1040					1040	0		1040	1040					1040	0		1040	1040					1040	0
1012	1012					1012	0		1012	1012					1012	0		1012	1012					1012	0		1012	1012					1012	0
912	914					913	-2		912	914					913	-2		912	914					913	-2		912	914					913	-2
956	956					956	0		956	956					956	0		956	956					956	0		956	956					956	0
1014	1013					1013.5	1		1014	1013					1013.5	1		1014	1013					1013.5	1		1014	1013					1013.5	1
970	971					970.5	-1		970	971					970.5	-1		970	971					970.5	-1		970	971					970.5	-1
970	970					970	0		970	970					970	0		970	970					970	0		970	970					970	0
991	990					990.5	1		991	990					990.5	1		991	990					990.5	1		991	990					990.5	1
988	988					988	0		988	988					988	0		988	988					988	0		988	988					988	0
898	898					898	0		898	898					898	0		898	898					898	0		898	898					898	0
955	956					955.5	-1		955	956					955.5	-1		955	956					955.5	-1		955	956					955.5	-1
1029	1029					1029	0		1029	1029					1029	0		1029	1029					1029	0		1029	1029					1029	0
960	960					960	0		960	960					960	0		960	960					960	0		960	960					960	0
945	946					945.5	-1		945	946					945.5	-1		945	946					945.5	-1		945	946					945.5	-1
1074	1074					1074	0		1074	1074					1074	0		1074	1074					1074	0		1074	1074					1074	0
1032	1032					1032	0		1032	1032					1032	0		1032	1032					1032	0		1032	1032					1032	0
1102	1102					1102	0		1102	1102					1102	0		1102	1102					1102	0		1102	1102					1102	0
1094	1094					1094	0		1094	1094					1094	0		1094	1094					1094	0		1094	1094					1094	0
1067	1066					1066.5	1		1067	1066					1066.5	1		1067	1066					1066.5	1		1067	1066					1066.5	1
1021	1022					1021.5	-1		1021	1022					1021.5	-1		1021	1022					1021.5	-1		1021	1022					1021.5	-1
1019	1020					1019.5	-1		1019	1020					1019.5	-1		1019	1020					1019.5	-1		1019	1020					1019.5	-1
988	988					988	0		988	988					988	0		988	988					988	0		988	988					988	0
956	955					955.5	1		956	955					955.5	1		956	955					955.5	1		956	955					955.5	1
1008	1009					1008.5	-1		1008	1009					1008.5	-1		1008	1009					1008.5	-1		1008	1009					1008.5	-1
988	988					988	0		988	988					988	0		988	988					988	0		988	988					988	0
972	973					972.5	-1		972	973					972.5	-1		972	973					972.5	-1		972	973					972.5	-1
1053	1053					1053	0		1053	1053					1053	0		1053	1053					1053	0		1053	1053					1053	0
953	952					952.5	1		953	952					952.5	1		953	952					952.5	1		953	952					952.5	1
906	907					906.5	-1		906	907					906.5	-1		906	907					906.5	-1		906	907					906.5	-1
1044	1045					1044.5	-1		1044	1045					1044.5	-1		1044	1045					1044.5	-1		1044	1045					1044.5	-1
1139	1139					1139	0		1139	1139					1139	0		1139	1139					1139	0		1139	1139					1139	0
1060	1059					1059.5	1		1060	1059					1059.5	1		1060	1059					1059.5	1		1060	1059					1059.5	1
1068	1069					1068.5	-1		1068	1069					1068.5	-1		1068	1069					1068.5	-1		1068	1069					1068.5	-1
1003	1001					1002	2		1003	1001					1002	2		1003	1001					1002	2		1003	1001					1002	2
919	921					920	-2		919	921					920	-2		919	921					920	-2		919	921					920	-2
1054	1055					1054.5	-1		1054	1055					1054.5	-1		1054	1055					1054.5	-1		1054	1055					1054.5	-1
1184	1184					1184	0		1184	1184					1184	0		1184	1184					1184	0		1184	1184					1184	0
1070	1069					1069.5	1		1070	1069					1069.5	1		1070	1069					1069.5	1		1070	1069					1069.5	1
1013	1014					1013.5	-1		1013	1014					1013.5	-1		1013	1014					1013.5	-1		1013	1014					1013.5	-1
1001	1000					1000.5	1		1001	1000					1000.5	1		1001	1000					1000.5	1		1001	1000					1000.5	1
937	938					937.5	-1		937	938					937.5	-1		937	938					937.5	-1		937	938					937.5	-1
1050	1050					1050	0		1050	1050					1050	0		1050	1050					1050	0		1050	1050					1050	0
1014	1012					1013	2		1014	1012					1013	2		1014	1012					1013	2		1014	1012					1013	2
942	944					943	-2		942	944					943	-2		942	944					943	-2		942	944					943	-2
1024	1023					1023.5	1		1024	1023					1023.5	1		1024	1023					1023.5	1		1024	1023					1023.5	1
1036	1036					1036	0		1036	1036					1036	0		1036	1036					1036	0		1036	1036					1036	0
926	926					926	0		926	926					926	0		926	926					926	0		926	926					926	0
1002	1003					1002.5	-1		1002	1003					1002.5	-1		1002	1003					1002.5	-1		1002	1003					1002.5	-1
987	987					987	0		987	987					987	0		987	987					987	0		987	987					987	0
887	887					887	0		887	887					887	0		887	887					887	0		887	887					887	0
926	927					926.5	-1		926	927					926.5	-1		926	927					926.5	-1		926	927					926.5	-1
968	968					968	0		968	968					968	0		968	968					968	0		968	968					968	0
936	935					935.5	1		936	935					935.5	1		936	935					935.5	1		936	935					935.5	1
916	918					917	-2		916	918					917	-2		916	918					917	-2		916	918					917	-2
950	950					950	0		950	950					950	0		950	950					950	0		950	950					950	0
946	946					946	0		946	946					946	0		946	946					946	0		946	946					946	0
883	883					883	0		883	883					883	0		883	883					883	0		883	883					883	0
899	901					900	-2		899	901					900	-2		899	901					900	-2		899	901					900	-2
929	928					928.5	1		929	928					928.5	1		929	928					928.5	1		929	928					928.5	1
902	903					902.5	-1		902	903					902.5	-1		902	903					902.5	-1		902	903					902.5	-1
891	891					891	0		891	891					891	0		891	891					891	0		891	891					891	0
939	940					939.5	-1		939	940					939.5	-1		939	940					939.5	-1		939	940					939.5	-1
926	925					925.5	1		926	925					925.5	1		926	925					925.5	1		926	925					925.5	1
890	890					890	0		890	890					890	0		890	890					890	0		890	890					890	0
926	926					926	0		926	926					926	0		926	926					926	0		926	926					926	0
940	940					940	0		940	940					940	0		940	940					940	0		940	940					940	0
903	903					903	0		903	903					903	0		903	903					903	0		903	903					903	0
909	909					909	0		909	909					909	0		909	909					909	0		909	909					909	0
932	932					932	0		932	932					932	0		932	932					932	0		932	932					932	0
860	861					860.5	-1		860	861					860.5	-1		860	861					860.5	-1		860	861					860.5	-1
866	867					866.5	-1		866	867					866.5	-1		866	867					866.5	-1		866	867					866.5	-1
899	898					898.5	1		899	898					898.5	1		899	898					898.5	1		899	898					898.5	1
954	955					954.5	-1		954	955					954.5	-1		954	955					954.5	-1		954	955					954.5	-1
906	907					906.5	-1		906	907					906.5	-1		906	907					906.5	-1		906	907					906.5	-1
951	952					951.5	-1		951	952					951.5	-1		951	952					951.5	-1		951	952					951.5	-1
979	978					978.5	1		979	978					978.5	1		979	978					978.5	1		979	978					978.5	1
980	982					981	-2		980	982					981	-2		980	982					981	-2		980	982					981	-2
886	884					885	2		886	884					885	2		886	884					885	2		886	884					885	2
912	913					912.5	-1		912	913					912.5	-1		912	913					912.5	-1		912	913					912.5	-1
905	904					904.5	1		905	904					904.5	1		905	904					904.5	1		905	904					904.5	1
870	870					870	0		870	870					870	0		870	870					870	0		870	870					870	0
996	996					996	0		996	996					996	0		996	996					996	0		996	996					996	0
1056	1056					1056	0		1056	1056					1056	0		1056	1056					1056	0		1056	1056					1056	0
962	963					962.5	-1		962	963					962.5	-1		962	963					962.5	-1		962	963					962.5	-1
990	990					990	0		990	990					990	0		990	990					990	0		990	990					990	0
1059	1059					1059	0		1059	1059					1059	0		1059	1059					1059	0		1059	1059					1059	0
898	898					898	0		898	898					898	0		898	898					898	0		898	898					898	0
914	915					914.5	-1		914	915					914.5	-1		914	915					914.5	-1		914	915					914.5	-1
960	960					960	0		960	960					960	0		960	960					960	0		960	960					960	0
916	916					916	0		916	916					916	0		916	916					916	0		916	916					916	0
918	920					919	-2		918	920					919	-2		918	920					919	-2		918	920					919	-2
1078	1078					1078	0		1078	1078					1078	0		1078	1078					1078	0		1078	1078					1078	0
1084	1083					1083.5	1		1084	1083					1083.5	1		1084	1083					1083.5	1		1084	1083					1083.5	1
893	891					892	2		893	891					892	2		893	891					892	2		893	891					892	2
812	815					813.5	-3		812	815					813.5	-3		812	815					813.5	-3		812	815					813.5	-3
816	815					815.5	1		816	815					815.5	1		816	815					815.5	1		816	815					815.5	1
1517	1519					1518	-2		1517	1010					1263.5	507		1517	1010					1263.5	507		1517	1519					1518	-2
1138	1137					1137.5	1		1138	1137					1137.5	1		1138	1137					1137.5	1		1138	1137					1137.5	1
1005	1005					1005	0		1005	1005					1005	0		1005	1005					1005	0		1005	1005					1005	0
992	992					992	0		992	992					992	0		992	992					992	0		992	992					992	0
987	986					986.5	1		987	986					986.5	1		987	986					986.5	1		987	986					986.5	1
993	993					993	0		993	993					993	0		993	993					993	0		993	993					993	0
947	947					947	0		947	947					947	0		947	947					947	0		947	947					947	0
1056	1058					1057	-2		1056	1058					1057	-2		1056	1058					1057	-2		1056	1058					1057	-2
1094	1094					1094	0		1094	1094					1094	0		1094	1094					1094	0		1094	1094					1094	0
1050	1049					1049.5	1		1050	1049					1049.5	1		1050	1049					1049.5	1		1050	1049					1049.5	1
1008	1008					1008	0		1008	1008					1008	0		1008	1008					1008	0		1008	1008					1008	0
925	924					924.5	1		925	924					924.5	1		925	924					924.5	1		925	924					924.5	1
811	812					811.5	-1		811	812					811.5	-1		811	812					811.5	-1		811	812					811.5	-1
803	802					802.5	1		803	802					802.5	1		803	802					802.5	1		803	802					802.5	1
922	922					922	0		922	922					922	0		922	922					922	0		922	922					922	0
967	968					967.5	-1		967	968					967.5	-1		967	968					967.5	-1		967	968					967.5	-1
946	946					946	0		946	946					946	0		946	946					946	0		946	946					946	0
935	935					935	0		935	935					935	0		935	935					935	0		935	935					935	0
898	897					897.5	1		898	897					897.5	1		898	897					897.5	1		898	897					897.5	1
838	838					838	0		838	838					838	0		838	838					838	0		838	838					838	0
868	870					869	-2		868	870					869	-2		868	870					869	-2		868	870					869	-2
970	970					970	0		970	970					970	0		970	970					970	0		970	970					970	0
956	956					956	0		956	956					956	0		956	956					956	0		956	956					956	0
884	886					885	-2		884	886					885	-2		884	886					885	-2		884	886					885	-2
938	936					937	2		938	936					937	2		938	936					937	2		938	936					937	2
917	917					917	0		917	917					917	0		917	917					917	0		917	917					917	0
849	849					849	0		849	849					849	0		849	849					849	0		849	849					849	0
844	846					845	-2		844	846					845	-2		844	846					845	-2		844	846					845	-2
834	833					833.5	1		834	833					833.5	1		834	846					840	-12		834	833					833.5	1
838	839					838.5	-1		838	839					838.5	-1		838	846					842	-8		838	839					838.5	-1
802	776					789	26		802	776					789	26		802	776					789	26		802	776					789	26
852	850					851	2		852	850					851	2		852	850					851	2		852	850					851	2
854	856					855	-2		854	856					855	-2		854	856					855	-2		854	856					855	-2
850	851					850.5	-1		850	851					850.5	-1		850	851					850.5	-1		850	851					850.5	-1
820	821					820.5	-1		820	821					820.5	-1		820	821					820.5	-1		820	821					820.5	-1
764	764					764	0		764	764					764	0		764	764					764	0		764	764					764	0
726	725					725.5	1		726	725					725.5	1		726	725					725.5	1		726	725					725.5	1
708	710					709	-2		708	710					709	-2		708	710					709	-2		708	710					709	-2
692	693					692.5	-1		692	693					692.5	-1		692	693					692.5	-1		692	693					692.5	-1
690	691					690.5	-1		690	691					690.5	-1		690	691					690.5	-1		690	691					690.5	-1
664	663					663.5	1		664	663					663.5	1		664	663					663.5	1		664	663					663.5	1
650	649					649.5	1		650	649					649.5	1		650	649					649.5	1		650	649					649.5	1
676	678					677	-2		676	678					677	-2		676	678					677	-2		676	678					677	-2
748	747					747.5	1		748	747					747.5	1		748	747					747.5	1		748	747					747.5	1
816	817					816.5	-1		816	817					816.5	-1		816	817					816.5	-1		816	817					816.5	-1
908	907					907.5	1		908	907					907.5	1		908	907					907.5	1		908	907					907.5	1
940	939					939.5	1		940	939					939.5	1		940	939					939.5	1		940	939					939.5	1
943	942					942.5	1		943	942					942.5	1		943	942					942.5	1		943	942					942.5	1
923	909					916	14		923	909					916	14		923	909					916	14		923	0					461.5	923
910	0					455	910		910	0					455	910		910	0					455	910		910	0					455	910
898	900					899	-2		898	900					899	-2		898	900					899	-2		898	900					899	-2
872	872					872	0		872	872					872	0		872	872					872	0		872	872					872	0
800	800					800	0		800	800					800	0		800	800					800	0		800	800					800	0
780	781					780.5	-1		780	781					780.5	-1		780	781					780.5	-1		780	781					780.5	-1
756	757					756.5	-1		756	757					756.5	-1		756	757					756.5	-1		756	757					756.5	-1
750	750					750	0		750	750					750	0		750	750					750	0		750	750					750	0
776	776					776	0		776	776					776	0		776	776					776	0		776	776					776	0
780	780					780	0		780	780					780	0		780	780					780	0		780	780					780	0
812	813					812.5	-1		812	813					812.5	-1		812	813					812.5	-1		812	813					812.5	-1
832	832					832	0		832	832					832	0		832	832					832	0		832	832					832	0
864	864					864	0		864	864					864	0		864	864					864	0		864	864					864	0
888	889					888.5	-1		888	889					888.5	-1		888	889					888.5	-1		888	889					888.5	-1
874	874					874	0		874	874					874	0		874	874					874	0		874	874					874	0
858	857					857.5	1		858	857					857.5	1		858	857					857.5	1		858	857					857.5	1
878	879					878.5	-1		878	879					878.5	-1		878	879					878.5	-1		878	879					878.5	-1
840	839					839.5	1		840	839					839.5	1		840	839					839.5	1		840	839					839.5	1
914	915					914.5	-1		914	915					914.5	-1		914	915					914.5	-1		914	915					914.5	-1
870	868					869	2		870	868					869	2		870	868					869	2		870	868					869	2
880	880					880	0		880	880					880	0		880	880					880	0		880	880					880	0
908	907					907.5	1		908	907					907.5	1		908	907					907.5	1		908	907					907.5	1
914	914					914	0		914	914					914	0		914	914					914	0		914	914					914	0
918	916					917	2		918	916					917	2		918	916					917	2		918	916					917	2
904	905					904.5	-1		904	905					904.5	-1		904	905					904.5	-1		904	905					904.5	-1
906	907					906.5	-1		906	907					906.5	-1		906	907					906.5	-1		906	907					906.5	-1
862	863					862.5	-1		862	863					862.5	-1		862	863					862.5	-1		862	863					862.5	-1
824	824					824	0		824	824					824	0		824	824					824	0		824	824					824	0
788	788					788	0		788	788					788	0		788	788					788	0		788	788					788	0
774	775					774.5	-1		774	775					774.5	-1		774	775					774.5	-1		774	775					774.5	-1
779	779					779	0		779	779					779	0		779	779					779	0		779	779					779	0
775	776					775.5	-1		775	776					775.5	-1		775	776					775.5	-1		775	776					775.5	-1
800	801					800.5	-1		800	801					800.5	-1		800	801					800.5	-1		800	801					800.5	-1
824	824					824	0		824	824					824	0		824	824					824	0		824	824					824	0
845	846					845.5	-1		845	846					845.5	-1		845	846					845.5	-1		845	846					845.5	-1
856	855					855.5	1		856	855					855.5	1		856	855					855.5	1		856	855					855.5	1
856	858					857	-2		856	858					857	-2		856	858					857	-2		856	858					857	-2
866	863					864.5	3		866	863					864.5	3		866	863					864.5	3		866	863					864.5	3
864	865					864.5	-1		864	865					864.5	-1		864	865					864.5	-1		864	865					864.5	-1
880	881					880.5	-1		880	881					880.5	-1		880	881					880.5	-1		880	881					880.5	-1
918	918					918	0		918	918					918	0		918	918					918	0		918	918					918	0
916	915					915.5	1		916	915					915.5	1		916	915					915.5	1		916	915					915.5	1
930	929					929.5	1		930	929					929.5	1		930	929					929.5	1		930	929					929.5	1
910	910					910	0		910	910					910	0		910	910					910	0		910	910					910	0
891	891					891	0		891	891					891	0		891	891					891	0		891	891					891	0
873	874					873.5	-1		873	874					873.5	-1		873	874					873.5	-1		873	874					873.5	-1
832	831					831.5	1		832	831					831.5	1		832	831					831.5	1		832	831					831.5	1
810	810					810	0		810	810					810	0		810	810					810	0		810	810					810	0
780	779					779.5	1		780	779					779.5	1		780	779					779.5	1		780	779					779.5	1
760	762					761	-2		760	762					761	-2		760	762					761	-2		760	762					761	-2
746	747					746.5	-1		746	747					746.5	-1		746	747					746.5	-1		746	747					746.5	-1
742	740					741	2		742	740					741	2		742	740					741	2		742	740					741	2
728	731					729.5	-3		728	731					729.5	-3		728	731					729.5	-3		728	731					729.5	-3
764	764					764	0		764	764					764	0		764	764					764	0		764	764					764	0
794	794					794	0		794	794					794	0		794	794					794	0		794	794					794	0
819	821					820	-2		819	821					820	-2		819	821					820	-2		819	821					820	-2
837	837					837	0		837	837					837	0		837	837					837	0		837	837					837	0
856	855					855.5	1		856	855					855.5	1		856	855					855.5	1		856	855					855.5	1
868	868					868	0		868	868					868	0		868	868					868	0		868	868					868	0
874	873					873.5	1		874	873					873.5	1		874	873					873.5	1		874	873					873.5	1
868	867					867.5	1		868	867					867.5	1		868	867					867.5	1		868	867					867.5	1
872	872					872	0		872	872					872	0		872	872					872	0		872	872					872	0
910	911					910.5	-1		910	911					910.5	-1		910	911					910.5	-1		910	911					910.5	-1
912	909					910.5	3		912	909					910.5	3		912	909					910.5	3		912	909					910.5	3
946	948					947	-2		946	948					947	-2		946	948					947	-2		946	948					947	-2
900	898					899	2		900	898					899	2		900	898					899	2		900	898					899	2
879	880					879.5	-1		879	880					879.5	-1		879	880					879.5	-1		879	880					879.5	-1
826	827					826.5	-1		826	827					826.5	-1		826	827					826.5	-1		826	827					826.5	-1
804	804					804	0		804	804					804	0		804	804					804	0		804	804					804	0
774	775					774.5	-1		774	775					774.5	-1		774	775					774.5	-1		774	775					774.5	-1
778	778					778	0		778	778					778	0		778	778					778	0		778	778					778	0
784	783					783.5	1		784	783					783.5	1		784	783					783.5	1		784	783					783.5	1
786	788					787	-2		786	788					787	-2		786	788					787	-2		786	788					787	-2
798	798					798	0		798	798					798	0		798	798					798	0		798	798					798	0
810	810					810	0		810	810					810	0		810	810					810	0		810	810					810	0
836	836					836	0		836	836					836	0		836	836					836	0		836	836					836	0
846	845					845.5	1		846	845					845.5	1		846	845					845.5	1		846	845					845.5	1
824	823					823.5	1		824	823					823.5	1		824	823					823.5	1		824	823					823.5	1
810	810					810	0		810	810					810	0		810	810					810	0		810	810					810	0
846	846					846	0		846	846					846	0		846	846					846	0		846	846					846	0
908	908					908	0		908	908					908	0		908	908					908	0		908	908					908	0
934	934					934	0		934	934					934	0		934	934					934	0		934	934					934	0
967	967					967	0		967	967					967	0		967	967					967	0		967	967					967	0
942	942					942	0		942	942					942	0		942	942					942	0		942	942					942	0
910	911					910.5	-1		910	911					910.5	-1		910	911					910.5	-1		910	911					910.5	-1
862	861					861.5	1		862	861					861.5	1		862	861					861.5	1		862	861					861.5	1
852	854					853	-2		852	854					853	-2		852	854					853	-2		852	854					853	-2
784	784					784	0		784	784					784	0		784	784					784	0		784	784					784	0
770	770					770	0		770	770					770	0		770	770					770	0		770	770					770	0
740	740					740	0		740	740					740	0		740	740					740	0		740	740					740	0
727	727					727	0		727	727					727	0		727	727					727	0		727	727					727	0
706	706					706	0		706	706					706	0		706	706					706	0		706	706					706	0
696	696					696	0		696	696					696	0		696	696					696	0		696	696					696	0
672	674					673	-2		672	674					673	-2		672	674					673	-2		672	674					673	-2
662	661					661.5	1		662	661					661.5	1		662	661					661.5	1		662	661					661.5	1
742	742					742	0		742	742					742	0		742	742					742	0		742	742					742	0
786	786					786	0		786	786					786	0		786	786					786	0		786	786					786	0
824	823					823.5	1		824	823					823.5	1		824	823					823.5	1		824	823					823.5	1
900	899					899.5	1		900	899					899.5	1		900	899					899.5	1		900	899					899.5	1
949	949					949	0		949	949					949	0		949	949					949	0		949	949					949	0
963	963					963	0		963	963					963	0		963	963					963	0		963	963					963	0
960	960					960	0		960	960					960	0		960	960					960	0		960	960					960	0
938	937					937.5	1		938	937					937.5	1		938	937					937.5	1		938	937					937.5	1
932	932					932	0		932	932					932	0		932	932					932	0		932	932					932	0
884	884					884	0		884	884					884	0		884	884					884	0		884	884					884	0
822	822					822	0		822	822					822	0		822	822					822	0		822	822					822	0
784	785					784.5	-1		784	785					784.5	-1		784	785					784.5	-1		784	785					784.5	-1
764	767					765.5	-3		764	767					765.5	-3		764	767					765.5	-3		764	767					765.5	-3
768	767					767.5	1		768	767					767.5	1		768	767					767.5	1		768	767					767.5	1
764	765					764.5	-1		764	765					764.5	-1		764	765					764.5	-1		764	765					764.5	-1
808	809					808.5	-1		808	809					808.5	-1		808	809					808.5	-1		808	809					808.5	-1
822	823					822.5	-1		822	823					822.5	-1		822	823					822.5	-1		822	823					822.5	-1
800	799					799.5	1		800	799					799.5	1		800	799					799.5	1		800	799					799.5	1
829	829					829	0		829	829					829	0		829	829					829	0		829	829					829	0
808	810					809	-2		808	810					809	-2		808	810					809	-2		808	810					809	-2
804	803					803.5	1		804	803					803.5	1		804	803					803.5	1		804	803					803.5	1
862	861					861.5	1		862	861					861.5	1		862	861					861.5	1		862	861					861.5	1
850	851					850.5	-1		850	851					850.5	-1		850	851					850.5	-1		850	851					850.5	-1
918	918					918	0		918	918					918	0		918	918					918	0		918	918					918	0
902	900					901	2		902	900					901	2		902	900					901	2		902	900					901	2
948	948					948	0		948	948					948	0		948	948					948	0		948	948					948	0
942	942					942	0		942	942					942	0		942	942					942	0		942	942					942	0
944	943					943.5	1		944	943					943.5	1		944	943					943.5	1		944	943					943.5	1
878	881					879.5	-3		878	881					879.5	-3		878	881					879.5	-3		878	881					879.5	-3
846	844					845	2		846	844					845	2		846	844					845	2		846	844					845	2
790	791					790.5	-1		790	791					790.5	-1		790	791					790.5	-1		790	791					790.5	-1
782	782					782	0		782	782					782	0		782	782					782	0		782	782					782	0
763	763					763	0		763	763					763	0		763	763					763	0		763	763					763	0
764	764					764	0		764	764					764	0		764	764					764	0		764	764					764	0
782	783					782.5	-1		782	783					782.5	-1		782	783					782.5	-1		782	783					782.5	-1
815	813					814	2		815	813					814	2		815	813					814	2		815	813					814	2
849	851					850	-2		849	851					850	-2		849	851					850	-2		849	851					850	-2
883	882					882.5	1		883	882					882.5	1		883	882					882.5	1		883	882					882.5	1
882	881					881.5	1		882	881					881.5	1		882	881					881.5	1		882	881					881.5	1
830	831					830.5	-1		830	831					830.5	-1		830	831					830.5	-1		830	831					830.5	-1
844	843					843.5	1		844	843					843.5	1		844	843					843.5	1		844	843					843.5	1
847	848					847.5	-1		847	848					847.5	-1		847	848					847.5	-1		847	848					847.5	-1
885	886					885.5	-1		885	886					885.5	-1		885	886					885.5	-1		885	886					885.5	-1
918	916					917	2		918	916					917	2		918	916					917	2		918	916					917	2
946	945					945.5	1		946	945					945.5	1		946	945					945.5	1		946	945					945.5	1
926	926					926	0		926	926					926	0		926	926					926	0		926	926					926	0
933	933					933	0		933	933					933	0		933	933					933	0		933	933					933	0
923	922					922.5	1		923	922					922.5	1		923	922					922.5	1		923	922					922.5	1
904	906					905	-2		904	906					905	-2		904	906					905	-2		904	906					905	-2
892	891					891.5	1		892	891					891.5	1		892	891					891.5	1		892	891					891.5	1
866	866					866	0		866	866					866	0		866	866					866	0		866	866					866	0
852	853					852.5	-1		852	853					852.5	-1		852	853					852.5	-1		852	853					852.5	-1
810	809					809.5	1		810	809					809.5	1		810	809					809.5	1		810	809					809.5	1
780	780					780	0		780	780					780	0		780	780					780	0		780	780					780	0
765	765					765	0		765	765					765	0		765	765					765	0		765	765					765	0
754	754					754	0		754	754					754	0		754	754					754	0		754	754					754	0
748	750					749	-2		748	750					749	-2		748	750					749	-2		748	750					749	-2
748	748					748	0		748	748					748	0		748	748					748	0		748	748					748	0
768	767					767.5	1		768	767					767.5	1		768	767					767.5	1		768	767					767.5	1
788	790					789	-2		788	790					789	-2		788	790					789	-2		788	790					789	-2
798	797					797.5	1		798	797					797.5	1		798	797					797.5	1		798	797					797.5	1
846	847					846.5	-1		846	847					846.5	-1		846	847					846.5	-1		846	847					846.5	-1
894	894					894	0		894	894					894	0		894	894					894	0		894	894					894	0
924	924					924	0		924	924					924	0		924	924					924	0		924	924					924	0
894	893					893.5	1		894	893					893.5	1		894	893					893.5	1		894	893					893.5	1
844	844					844	0		844	844					844	0		844	844					844	0		844	844					844	0
794	794					794	0		794	794					794	0		794	794					794	0		794	794					794	0
784	782					783	2		784	782					783	2		784	782					783	2		784	782					783	2
791	793					792	-2		791	793					792	-2		791	793					792	-2		791	793					792	-2
800	799					799.5	1		800	799					799.5	1		800	799					799.5	1		800	799					799.5	1
823	821					822	2		823	821					822	2		823	821					822	2		823	821					822	2
835	835					835	0		835	835					835	0		835	835					835	0		835	835					835	0
840	841					840.5	-1		840	841					840.5	-1		840	841					840.5	-1		840	841					840.5	-1
836	836					836	0		836	836					836	0		836	836					836	0		836	836					836	0
836	837					836.5	-1		836	837					836.5	-1		836	837					836.5	-1		836	837					836.5	-1
820	820					820	0		820	820					820	0		820	820					820	0		820	820					820	0
810	810					810	0		810	810					810	0		810	810					810	0		810	810					810	0
786	787					786.5	-1		786	787					786.5	-1		786	787					786.5	-1		786	787					786.5	-1
750	751					750.5	-1		750	751					750.5	-1		750	751					750.5	-1		750	751					750.5	-1
736	736					736	0		736	736					736	0		736	736					736	0		736	736					736	0
724	724					724	0		724	724					724	0		724	724					724	0		724	724					724	0
722	721					721.5	1		722	721					721.5	1		722	721					721.5	1		722	721					721.5	1
734	736					735	-2		734	736					735	-2		734	736					735	-2		734	736					735	-2
752	753					752.5	-1		752	753					752.5	-1		752	753					752.5	-1		752	753					752.5	-1
772	772					772	0		772	772					772	0		772	772					772	0		772	772					772	0
780	780					780	0		780	780					780	0		780	780					780	0		780	780					780	0
816	816					816	0		816	816					816	0		816	816					816	0		816	816					816	0
838	838					838	0		838	838					838	0		838	838					838	0		838	838					838	0
866	867					866.5	-1		866	867					866.5	-1		866	867					866.5	-1		866	867					866.5	-1
854	853					853.5	1		854	853					853.5	1		854	853					853.5	1		854	853					853.5	1
840	841					840.5	-1		840	841					840.5	-1		840	841					840.5	-1		840	841					840.5	-1
824	823					823.5	1		824	823					823.5	1		824	823					823.5	1		824	823					823.5	1
785	786					785.5	-1		785	786					785.5	-1		785	786					785.5	-1		785	786					785.5	-1
764	764					764	0		764	764					764	0		764	764					764	0		764	764					764	0
774	773					773.5	1		774	773					773.5	1		774	773					773.5	1		774	773					773.5	1
796	795					795.5	1		796	795					795.5	1		796	795					795.5	1		796	795					795.5	1
852	853					852.5	-1		852	853					852.5	-1		852	853					852.5	-1		852	853					852.5	-1
872	870					871	2		872	870					871	2		872	870					871	2		872	870					871	2
868	868					868	0		868	868					868	0		868	868					868	0		868	868					868	0
871	871					871	0		871	871					871	0		871	871					871	0		871	871					871	0
922	922					922	0		922	922					922	0		922	922					922	0		922	922					922	0
852	853					852.5	-1		852	853					852.5	-1		852	853					852.5	-1		852	853					852.5	-1
830	831					830.5	-1		830	831					830.5	-1		830	831					830.5	-1		830	831					830.5	-1
838	837					837.5	1		838	837					837.5	1		838	837					837.5	1		838	837					837.5	1
841	841					841	0		841	841					841	0		841	841					841	0		841	841					841	0
820	821					820.5	-1		820	821					820.5	-1		820	821					820.5	-1		820	821					820.5	-1
804	802					803	2		804	802					803	2		804	802					803	2		804	802					803	2
784	786					785	-2		784	786					785	-2		784	786					785	-2		784	786					785	-2
776	777					776.5	-1		776	777					776.5	-1		776	777					776.5	-1		776	777					776.5	-1
776	775					775.5	1		776	775					775.5	1		776	775					775.5	1		776	775					775.5	1
756	756					756	0		756	756					756	0		756	756					756	0		756	756					756	0
756	756					756	0		756	756					756	0		756	756					756	0		756	756					756	0
764	765					764.5	-1		764	765					764.5	-1		764	765					764.5	-1		764	765					764.5	-1
780	780					780	0		780	780					780	0		780	780					780	0		780	780					780	0
824	826					825	-2		824	826					825	-2		824	826					825	-2		824	826					825	-2
854	853					853.5	1		854	853					853.5	1		854	853					853.5	1		854	853					853.5	1
880	880					880	0		880	880					880	0		880	880					880	0		880	880					880	0
866	867					866.5	-1		866	867					866.5	-1		866	867					866.5	-1		866	867					866.5	-1
828	826					827	2		828	826					827	2		828	826					827	2		828	826					827	2
848	848					848	0		848	848					848	0		848	848					848	0		848	848					848	0
858	858					858	0		858	858					858	0		858	858					858	0		858	858					858	0
864	863					863.5	1		864	863					863.5	1		864	863					863.5	1		864	863					863.5	1
859	859					859	0		859	859					859	0		859	859					859	0		859	859					859	0
862	863					862.5	-1		862	863					862.5	-1		862	863					862.5	-1		862	863					862.5	-1
838	838					838	0		838	838					838	0		838	838					838	0		838	838					838	0
844	844					844	0		844	844					844	0		844	844					844	0		844	844					844	0
852	852					852	0		852	852					852	0		852	852					852	0		852	852					852	0
828	828					828	0		828	828					828	0		828	828					828	0		828	828					828	0
815	814					814.5	1		815	814					814.5	1		815	814					814.5	1		815	814					814.5	1
820	821					820.5	-1		820	821					820.5	-1		820	821					820.5	-1		820	821					820.5	-1
812	813					812.5	-1		812	813					812.5	-1		812	813					812.5	-1		812	813					812.5	-1
826	825					825.5	1		826	825					825.5	1		826	825					825.5	1		826	825					825.5	1
832	831					831.5	1		832	831					831.5	1		832	831					831.5	1		832	831					831.5	1
838	840					839	-2		838	840					839	-2		838	840					839	-2		838	840					839	-2
828	828					828	0		828	828					828	0		828	828					828	0		828	828					828	0
806	806					806	0		806	806					806	0		806	806					806	0		806	806					806	0
780	781					780.5	-1		780	781					780.5	-1		780	781					780.5	-1		780	781					780.5	-1
764	763					763.5	1		764	763					763.5	1		764	763					763.5	1		764	763					763.5	1
778	780					779	-2		778	780					779	-2		778	780					779	-2		778	780					779	-2
758	757					757.5	1		758	757					757.5	1		758	757					757.5	1		758	757					757.5	1
765	765					765	0		765	765					765	0		765	765					765	0		765	765					765	0
773	774					773.5	-1		773	774					773.5	-1		773	774					773.5	-1		773	774					773.5	-1
836	835					835.5	1		836	835					835.5	1		836	835					835.5	1		836	835					835.5	1
856	856					856	0		856	856					856	0		856	856					856	0		856	856					856	0
918	918					918	0		918	918					918	0		918	918					918	0		918	918					918	0
874	873					873.5	1		874	873					873.5	1		874	873					873.5	1		874	873					873.5	1
836	835					835.5	1		836	835					835.5	1		836	835					835.5	1		836	835					835.5	1
806	807					806.5	-1		806	807					806.5	-1		806	807					806.5	-1		806	807					806.5	-1
804	803					803.5	1		804	803					803.5	1		804	803					803.5	1		804	803					803.5	1
828	828					828	0		828	828					828	0		828	828					828	0		828	828					828	0
818	818					818	0		818	818					818	0		818	818					818	0		818	818					818	0
852	851					851.5	1		852	851					851.5	1		852	851					851.5	1		852	851					851.5	1
852	852					852	0		852	852					852	0		852	852					852	0		852	852					852	0
834	833					833.5	1		834	833					833.5	1		834	833					833.5	1		834	833					833.5	1
822	822					822	0		822	822					822	0		822	822					822	0		822	822					822	0
810	811					810.5	-1		810	811					810.5	-1		810	811					810.5	-1		810	811					810.5	-1
816	816					816	0		816	816					816	0		816	816					816	0		816	816					816	0
808	807					807.5	1		808	807					807.5	1		808	807					807.5	1		808	807					807.5	1
784	786					785	-2		784	786					785	-2		784	786					785	-2		784	786					785	-2
776	777					776.5	-1		776	777					776.5	-1		776	777					776.5	-1		776	777					776.5	-1
758	758					758	0		758	758					758	0		758	758					758	0		758	758					758	0
754	754					754	0		754	754					754	0		754	754					754	0		754	754					754	0
746	746					746	0		746	746					746	0		746	746					746	0		746	746					746	0
752	752					752	0		752	752					752	0		752	752					752	0		752	752					752	0
742	744					743	-2		742	744					743	-2		742	744					743	-2		742	744					743	-2
774	775					774.5	-1		774	775					774.5	-1		774	775					774.5	-1		774	775					774.5	-1
818	818					818	0		818	818					818	0		818	818					818	0		818	818					818	0
862	861					861.5	1		862	861					861.5	1		862	861					861.5	1		862	861					861.5	1
902	903					902.5	-1		902	903					902.5	-1		902	903					902.5	-1		902	903					902.5	-1
896	896					896	0		896	896					896	0		896	896					896	0		896	896					896	0
902	902					902	0		902	902					902	0		902	902					902	0		902	902					902	0
882	881					881.5	1		882	881					881.5	1		882	881					881.5	1		882	881					881.5	1
874	874					874	0		874	874					874	0		874	874					874	0		874	874					874	0
826	827					826.5	-1		826	827					826.5	-1		826	827					826.5	-1		826	827					826.5	-1
797	796					796.5	1		797	796					796.5	1		797	796					796.5	1		797	796					796.5	1
786	786					786	0		786	786					786	0		786	786					786	0		786	786					786	0
773	773					773	0		773	773					773	0		773	773					773	0		773	773					773	0
778	779					778.5	-1		778	779					778.5	-1		778	779					778.5	-1		778	779					778.5	-1
834	833					833.5	1		834	833					833.5	1		834	833					833.5	1		834	833					833.5	1
844	843					843.5	1		844	843					843.5	1		844	843					843.5	1		844	843					843.5	1
864	864					864	0		864	864					864	0		864	864					864	0		864	864					864	0
894	896					895	-2		894	896					895	-2		894	896					895	-2		894	896					895	-2
900	898					899	2		900	898					899	2		900	898					899	2		900	898					899	2
890	891					890.5	-1		890	891					890.5	-1		890	891					890.5	-1		890	891					890.5	-1
872	872					872	0		872	872					872	0		872	872					872	0		872	872					872	0
856	855					855.5	1		856	855					855.5	1		856	855					855.5	1		856	855					855.5	1
826	826					826	0		826	826					826	0		826	826					826	0		826	826					826	0
812	811					811.5	1		812	811					811.5	1		812	811					811.5	1		812	811					811.5	1
800	802					801	-2		800	802					801	-2		800	802					801	-2		800	802					801	-2
770	769					769.5	1		770	769					769.5	1		770	769					769.5	1		770	769					769.5	1
762	762					762	0		762	762					762	0		762	762					762	0		762	762					762	0
744	744					744	0		744	744					744	0		744	744					744	0		744	744					744	0
728	730					729	-2		728	730					729	-2		728	730					729	-2		728	730					729	-2
726	724					725	2		726	724					725	2		726	724					725	2		726	724					725	2
716	717					716.5	-1		716	717					716.5	-1		716	717					716.5	-1		716	717					716.5	-1
742	744					743	-2		742	744					743	-2		742	744					743	-2		742	744					743	-2
776	776					776	0		776	776					776	0		776	776					776	0		776	776					776	0
842	844					843	-2		842	844					843	-2		842	844					843	-2		842	844					843	-2
864	863					863.5	1		864	863					863.5	1		864	863					863.5	1		864	863					863.5	1
874	875					874.5	-1		874	875					874.5	-1		874	875					874.5	-1		874	875					874.5	-1
912	912					912	0		912	912					912	0		912	912					912	0		912	912					912	0
902	901					901.5	1		902	901					901.5	1		902	901					901.5	1		902	901					901.5	1
840	841					840.5	-1		840	841					840.5	-1		840	841					840.5	-1		840	841					840.5	-1
790	789					789.5	1		790	789					789.5	1		790	789					789.5	1		790	789					789.5	1
782	783					782.5	-1		782	783					782.5	-1		782	783					782.5	-1		782	783					782.5	-1
786	785					785.5	1		786	785					785.5	1		786	785					785.5	1		786	785					785.5	1
798	799					798.5	-1		798	799					798.5	-1		798	799					798.5	-1		798	799					798.5	-1
818	816					817	2		818	816					817	2		818	816					817	2		818	816					817	2
814	813					813.5	1		814	813					813.5	1		814	813					813.5	1		814	813					813.5	1
822	822					822	0		822	822					822	0		822	822					822	0		822	822					822	0
826	825					825.5	1		826	825					825.5	1		826	825					825.5	1		826	825					825.5	1
824	826					825	-2		824	826					825	-2		824	826					825	-2		824	826					825	-2
822	823					822.5	-1		822	823					822.5	-1		822	823					822.5	-1		822	823					822.5	-1
828	828					828	0		828	828					828	0		828	828					828	0		828	828					828	0
812	812					812	0		812	812					812	0		812	812					812	0		812	812					812	0
798	798					798	0		798	798					798	0		798	798					798	0		798	798					798	0
798	797					797.5	1		798	797					797.5	1		798	797					797.5	1		798	797					797.5	1
776	777					776.5	-1		776	777					776.5	-1		776	777					776.5	-1		776	777					776.5	-1
744	744					744	0		744	744					744	0		744	744					744	0		744	744					744	0
726	726					726	0		726	726					726	0		726	726					726	0		726	726					726	0
716	716					716	0		716	716					716	0		716	716					716	0		716	716					716	0
710	711					710.5	-1		710	711					710.5	-1		710	711					710.5	-1		710	711					710.5	-1
712	715					713.5	-3		712	715					713.5	-3		712	715					713.5	-3		712	715					713.5	-3
746	745					745.5	1		746	745					745.5	1		746	745					745.5	1		746	745					745.5	1
764	765					764.5	-1		764	765					764.5	-1		764	765					764.5	-1		764	765					764.5	-1
798	798					798	0		798	798					798	0		798	798					798	0		798	798					798	0
844	844					844	0		844	844					844	0		844	844					844	0		844	844					844	0
868	867					867.5	1		868	867					867.5	1		868	867					867.5	1		868	867					867.5	1
880	880					880	0		880	880					880	0		880	880					880	0		880	880					880	0
878	879					878.5	-1		878	879					878.5	-1		878	879					878.5	-1		878	879					878.5	-1
862	862					862	0		862	862					862	0		862	862					862	0		862	862					862	0
790	791					790.5	-1		790	791					790.5	-1		790	791					790.5	-1		790	791					790.5	-1
774	773					773.5	1		774	773					773.5	1		774	773					773.5	1		774	773					773.5	1
758	758					758	0		758	758					758	0		758	758					758	0		758	758					758	0
750	751					750.5	-1		750	751					750.5	-1		750	751					750.5	-1		750	751					750.5	-1
769	769					769	0		769	769					769	0		769	769					769	0		769	769					769	0
792	792					792	0		792	792					792	0		792	792					792	0		792	792					792	0
802	802					802	0		802	802					802	0		802	802					802	0		802	802					802	0
816	816					816	0		816	816					816	0		816	816					816	0		816	816					816	0
824	823					823.5	1		824	823					823.5	1		824	823					823.5	1		824	823					823.5	1
832	831					831.5	1		832	831					831.5	1		832	831					831.5	1		832	831					831.5	1
818	819					818.5	-1		818	819					818.5	-1		818	819					818.5	-1		818	819					818.5	-1
804	804					804	0		804	804					804	0		804	804					804	0		804	804					804	0
796	797					796.5	-1		796	797					796.5	-1		796	797					796.5	-1		796	797					796.5	-1
800	799					799.5	1		800	799					799.5	1		800	799					799.5	1		800	799					799.5	1
803	803					803	0		803	803					803	0		803	803					803	0		803	803					803	0
814	813					813.5	1		814	813					813.5	1		814	813					813.5	1		814	813					813.5	1
804	805					804.5	-1		804	805					804.5	-1		804	805					804.5	-1		804	805					804.5	-1
796	796					796	0		796	796					796	0		796	796					796	0		796	796					796	0
776	776					776	0		776	776					776	0		776	776					776	0		776	776					776	0
746	748					747	-2		746	748					747	-2		746	748					747	-2		746	748					747	-2
740	740					740	0		740	740					740	0		740	740					740	0		740	740					740	0
786	787					786.5	-1		786	787					786.5	-1		786	787					786.5	-1		786	787					786.5	-1
740	740					740	0		740	740					740	0		740	740					740	0		740	740					740	0
726	723					724.5	3		726	723					724.5	3		726	723					724.5	3		726	723					724.5	3
770	773					771.5	-3		770	773					771.5	-3		770	773					771.5	-3		770	773					771.5	-3
784	784					784	0		784	784					784	0		784	784					784	0		784	784					784	0
805	805					805	0		805	805					805	0		805	805					805	0		805	805					805	0
765	764					764.5	1		765	764					764.5	1		765	764					764.5	1		765	764					764.5	1
719	719					719	0		719	719					719	0		719	719					719	0		719	719					719	0
764	764					764	0		764	764					764	0		764	764					764	0		764	764					764	0
1189	1188					1188.5	1		1189	1188					1188.5	1		1189	1190					1189.5	-1		1189	1188					1188.5	1
1156	1158					1157	-2		1156	1158					1157	-2		1156	1190					1173	-34		1156	1158					1157	-2
1191	1190					1190.5	1		1191	1190					1190.5	1		1191	1190					1190.5	1		1191	1190					1190.5	1
1166	1166					1166	0		1166	1166					1166	0		1166	1166					1166	0		1166	1166					1166	0
1159	1156					1157.5	3		1159	1156					1157.5	3		1159	1156					1157.5	3		1159	1156					1157.5	3
1164	1166					1165	-2		1164	1166					1165	-2		1164	1166					1165	-2		1164	1166					1165	-2
1152	1153					1152.5	-1		1152	1153					1152.5	-1		1152	1153					1152.5	-1		1152	1153					1152.5	-1
1181	1180					1180.5	1		1181	1180					1180.5	1		1181	1180					1180.5	1		1181	1180					1180.5	1
1229	1231					1230	-2		1229	1231					1230	-2		1229	1231					1230	-2		1229	1231					1230	-2
1253	1250					1251.5	3		1253	1250					1251.5	3		1253	1250					1251.5	3		1253	1250					1251.5	3
1132	1133					1132.5	-1		1132	1133					1132.5	-1		1132	1133					1132.5	-1		1132	1133					1132.5	-1
1113	1113					1113	0		1113	1113					1113	0		1113	1113					1113	0		1113	1113					1113	0
1076	1077					1076.5	-1		1076	1077					1076.5	-1		1076	1077					1076.5	-1		1076	1077					1076.5	-1
1074	1073					1073.5	1		1074	1073					1073.5	1		1074	1073					1073.5	1		1074	1073					1073.5	1
1072	1073					1072.5	-1		1072	1073					1072.5	-1		1072	1073					1072.5	-1		1072	1073					1072.5	-1
1124	1124					1124	0		1124	1124					1124	0		1124	1124					1124	0		1124	1124					1124	0
1139	1138					1138.5	1		1139	1138					1138.5	1		1139	1138					1138.5	1		1139	1138					1138.5	1
1202	1203					1202.5	-1		1202	1203					1202.5	-1		1202	1203					1202.5	-1		1202	1203					1202.5	-1
1178	1180					1179	-2		1178	1180					1179	-2		1178	1180					1179	-2		1178	1180					1179	-2
1174	1175					1174.5	-1		1174	1175					1174.5	-1		1174	1175					1174.5	-1		1174	1175					1174.5	-1
1141	1141					1141	0		1141	1141					1141	0		1141	1141					1141	0		1141	1141					1141	0
1153	1151					1152	2		1153	1151					1152	2		1153	1151					1152	2		1153	1151					1152	2
1148	1149					1148.5	-1		1148	1149					1148.5	-1		1148	1149					1148.5	-1		1148	1149					1148.5	-1
1169	1168					1168.5	1		1169	1168					1168.5	1		1169	1168					1168.5	1		1169	1168					1168.5	1
1174	1176					1175	-2		1174	1176					1175	-2		1174	1176					1175	-2		1174	1176					1175	-2
1234	1231					1232.5	3		1234	1231					1232.5	3		1234	1231					1232.5	3		1234	1231					1232.5	3
1254	1254					1254	0		1254	1254					1254	0		1254	1254					1254	0		1254	1254					1254	0
1226	1227					1226.5	-1		1226	1227					1226.5	-1		1226	1227					1226.5	-1		1226	1227					1226.5	-1
1236	1234					1235	2		1236	1234					1235	2		1236	1234					1235	2		1236	1234					1235	2
1202	1203					1202.5	-1		1202	1203					1202.5	-1		1202	1203					1202.5	-1		1202	1203					1202.5	-1
1111	1114					1112.5	-3		1111	1114					1112.5	-3		1111	1114					1112.5	-3		1111	1114					1112.5	-3
1102	1102					1102	0		1102	1102					1102	0		1102	1102					1102	0		1102	1102					1102	0
1133	1134					1133.5	-1		1133	1134					1133.5	-1		1133	1134					1133.5	-1		1133	1134					1133.5	-1
1168	1169					1168.5	-1		1168	1169					1168.5	-1		1168	1169					1168.5	-1		1168	1169					1168.5	-1
1304	906					1105	398		1304	906					1105	398		1304	906					1105	398		1304	1122					1213	182
1132	293					712.5	839		1132	684					908	448		1132	684					908	448		1132	1122					1127	10
1061	284					672.5	777		1061	591					826	470		1061	591					826	470		1061	1122					1091.5	-61
988	289					638.5	699		988	598					793	390		988	598					793	390		988	1122					1055	-134
0	309					154.5	-309		0	673					336.5	-673		0	673					336.5	-673		1007	1008					1007.5	-1
0	350					175	-350		0	786					393	-786		0	786					393	-786		1037	1035					1036	2
0	2055					1027.5	-2055		0	908					454	-908		0	908					454	-908		949	951					950	-2
1007	1008					1007.5	-1		1007	1008					1007.5	-1		1007	1008					1007.5	-1		1000	999					999.5	1
1037	1035					1036	2		1037	1035					1036	2		1037	1035					1036	2		1132	1132					1132	0
949	951					950	-2		949	951					950	-2		949	951					950	-2		1092	1094					1093	-2
1000	999					999.5	1		1000	999					999.5	1		1000	999					999.5	1		1108	1107					1107.5	1
1132	1132					1132	0		1132	1132					1132	0		1132	1132					1132	0		1120	1120					1120	0
1092	1094					1093	-2		1092	1094					1093	-2		1092	1094					1093	-2		1130	1131					1130.5	-1
1108	1107					1107.5	1		1108	1107					1107.5	1		1108	1107					1107.5	1		1208	1206					1207	2
1120	1120					1120	0		1120	1120					1120	0		1120	1120					1120	0		1232	1233					1232.5	-1
1130	1131					1130.5	-1		1130	1131					1130.5	-1		1130	1131					1130.5	-1		1254	1253					1253.5	1
1208	1206					1207	2		1208	1206					1207	2		1208	1206					1207	2		1284	1286					1285	-2
1232	1233					1232.5	-1		1232	1233					1232.5	-1		1232	1233					1232.5	-1		1218	1217					1217.5	1
1254	1253					1253.5	1		1254	1253					1253.5	1		1254	1253					1253.5	1		1300	1301					1300.5	-1
1284	1286					1285	-2		1284	1286					1285	-2		1284	1286					1285	-2		1304	1304					1304	0
1218	1217					1217.5	1		1218	1217					1217.5	1		1218	1217					1217.5	1		1274	1274					1274	0
1300	1301					1300.5	-1		1300	1301					1300.5	-1		1300	1301					1300.5	-1		1264	1264					1264	0
1304	1304					1304	0		1304	1304					1304	0		1304	1304					1304	0		1238	1237					1237.5	1
1274	1274					1274	0		1274	1274					1274	0		1274	1274					1274	0		1254	1254					1254	0
1264	1264					1264	0		1264	1264					1264	0		1264	1264					1264	0		1198	1199					1198.5	-1
1238	1237					1237.5	1		1238	1237					1237.5	1		1238	1237					1237.5	1		1260	1260					1260	0
1254	1254					1254	0		1254	1254					1254	0		1254	1254					1254	0		1203	1204					1203.5	-1
1198	1199					1198.5	-1		1198	1199					1198.5	-1		1198	1199					1198.5	-1		1297	1298					1297.5	-1
1260	1260					1260	0		1260	1260					1260	0		1260	1260					1260	0		1412	1410					1411	2
1203	1204					1203.5	-1		1203	1204					1203.5	-1		1203	1204					1203.5	-1		1310	1310					1310	0
1297	1298					1297.5	-1		1297	1298					1297.5	-1		1297	1298					1297.5	-1		1292	1292					1292	0
1412	1410					1411	2		1412	1410					1411	2		1412	1410					1411	2		1254	1256					1255	-2
1310	1310					1310	0		1310	1310					1310	0		1310	1310					1310	0		1274	1273					1273.5	1
1292	1292					1292	0		1292	1292					1292	0		1292	1292					1292	0		1274	1274					1274	0
1254	1256					1255	-2		1254	1256					1255	-2		1254	1256					1255	-2		1164	1165					1164.5	-1
1274	1273					1273.5	1		1274	1273					1273.5	1		1274	1273					1273.5	1		1166	1166					1166	0
1274	1274					1274	0		1274	1274					1274	0		1274	1274					1274	0		1276	1277					1276.5	-1
1164	1165					1164.5	-1		1164	1165					1164.5	-1		1164	1165					1164.5	-1		1238	1237					1237.5	1
1166	1166					1166	0		1166	1166					1166	0		1166	1166					1166	0		1230	1231					1230.5	-1
1276	1277					1276.5	-1		1276	1277					1276.5	-1		1276	1277					1276.5	-1		1246	1246					1246	0
1238	1237					1237.5	1		1238	1237					1237.5	1		1238	1237					1237.5	1		1236	1236					1236	0
1230	1231					1230.5	-1		1230	1231					1230.5	-1		1230	1231					1230.5	-1		1224	1225					1224.5	-1
1246	1246					1246	0		1246	1246					1246	0		1246	1246					1246	0		1194	1195					1194.5	-1
1236	1236					1236	0		1236	1236					1236	0		1236	1236					1236	0		1228	1227					1227.5	1
1224	1225					1224.5	-1		1224	1225					1224.5	-1		1224	1225					1224.5	-1		1230	1230					1230	0
1194	1195					1194.5	-1		1194	1195					1194.5	-1		1194	1195					1194.5	-1		1220	1221					1220.5	-1
1228	1227					1227.5	1		1228	1227					1227.5	1		1228	1227					1227.5	1		1287	1286					1286.5	1
1230	1230					1230	0		1230	1230					1230	0		1230	1230					1230	0		1255	1255					1255	0
1220	1221					1220.5	-1		1220	1221					1220.5	-1		1220	1221					1220.5	-1		1276	1279					1277.5	-3
1287	1286					1286.5	1		1287	1286					1286.5	1		1287	1286					1286.5	1		1202	1201					1201.5	1
1255	1255					1255	0		1255	1255					1255	0		1255	1255					1255	0		1167	1168					1167.5	-1
1276	1279					1277.5	-3		1276	1279					1277.5	-3		1276	1279					1277.5	-3		1193	1191					1192	2
1202	1201					1201.5	1		1202	1201					1201.5	1		1202	1201					1201.5	1		1164	1165					1164.5	-1
1167	1168					1167.5	-1		1167	1168					1167.5	-1		1167	1168					1167.5	-1		1204	1202					1203	2
1193	1191					1192	2		1193	1191					1192	2		1193	1191					1192	2		1156	1158					1157	-2
1164	1165					1164.5	-1		1164	1165					1164.5	-1		1164	1165					1164.5	-1		1182	1182					1182	0
1204	1202					1203	2		1204	1202					1203	2		1204	1202					1203	2		1238	1238					1238	0
1156	1158					1157	-2		1156	1158					1157	-2		1156	1158					1157	-2		1274	1275					1274.5	-1
1182	1182					1182	0		1182	1182					1182	0		1182	1182					1182	0		1260	1259					1259.5	1
1238	1238					1238	0		1238	1238					1238	0		1238	1238					1238	0		1236	1236					1236	0
1274	1275					1274.5	-1		1274	1275					1274.5	-1		1274	1275					1274.5	-1		1233	1231					1232	2
1260	1259					1259.5	1		1260	1259					1259.5	1		1260	1259					1259.5	1		1211	1213					1212	-2
1236	1236					1236	0		1236	1236					1236	0		1236	1236					1236	0		1220	1221					1220.5	-1
1233	1231					1232	2		1233	1231					1232	2		1233	1231					1232	2		1198	1199					1198.5	-1
1211	1213					1212	-2		1211	1213					1212	-2		1211	1213					1212	-2		1236	1234					1235	2
1220	1221					1220.5	-1		1220	1221					1220.5	-1		1220	1221					1220.5	-1		1246	1248					1247	-2
1198	1199					1198.5	-1		1198	1199					1198.5	-1		1198	1199					1198.5	-1		1196	1196					1196	0
1236	1234					1235	2		1236	1234					1235	2		1236	1234					1235	2		1226	1226					1226	0
1246	1248					1247	-2		1246	1248					1247	-2		1246	1248					1247	-2		1282	1282					1282	0
1196	1196					1196	0		1196	1196					1196	0		1196	1196					1196	0		1258	1259					1258.5	-1
1226	1226					1226	0		1226	1226					1226	0		1226	1226					1226	0		1252	1251					1251.5	1
1282	1282					1282	0		1282	1282					1282	0		1282	1282					1282	0		1232	1234					1233	-2
1258	1259					1258.5	-1		1258	1259					1258.5	-1		1258	1259					1258.5	-1		1176	1175					1175.5	1
1252	1251					1251.5	1		1252	1251					1251.5	1		1252	1251					1251.5	1		1204	1204					1204	0
1232	1234					1233	-2		1232	1234					1233	-2		1232	1234					1233	-2		1204	1205					1204.5	-1
1176	1175					1175.5	1		1176	1175					1175.5	1		1176	1175					1175.5	1		1146	1144					1145	2
1204	1204					1204	0		1204	1204					1204	0		1204	1204					1204	0		1138	1139					1138.5	-1
1204	1205					1204.5	-1		1204	1205					1204.5	-1		1204	1205					1204.5	-1		1215	1214					1214.5	1
1146	1144					1145	2		1146	1144					1145	2		1146	1144					1145	2		1201	1204					1202.5	-3
1138	1139					1138.5	-1		1138	1139					1138.5	-1		1138	1139					1138.5	-1		1190	1189					1189.5	1
1215	1214					1214.5	1		1215	1214					1214.5	1		1215	1214					1214.5	1		1156	1156					1156	0
1201	1204					1202.5	-3		1201	1204					1202.5	-3		1201	1204					1202.5	-3		1114	1115					1114.5	-1
1190	1189					1189.5	1		1190	1189					1189.5	1		1190	1189					1189.5	1		1128	1128					1128	0
1156	1156					1156	0		1156	1156					1156	0		1156	1156					1156	0		1140	1140					1140	0
1114	1115					1114.5	-1		1114	1115					1114.5	-1		1114	1115					1114.5	-1		1136	1136					1136	0
1128	1128					1128	0		1128	1128					1128	0		1128	1128					1128	0		1128	1127					1127.5	1
1140	1140					1140	0		1140	1140					1140	0		1140	1140					1140	0		1046	1046					1046	0
1136	1136					1136	0		1136	1136					1136	0		1136	1136					1136	0		1032	1032					1032	0
1128	1127					1127.5	1		1128	1127					1127.5	1		1128	1127					1127.5	1		1042	1043					1042.5	-1
1046	1046					1046	0		1046	1046					1046	0		1046	1046					1046	0		1012	1012					1012	0
1032	1032					1032	0		1032	1032					1032	0		1032	1032					1032	0		1080	1081					1080.5	-1
1042	1043					1042.5	-1		1042	1043					1042.5	-1		1042	1043					1042.5	-1		1140	1141					1140.5	-1
1012	1012					1012	0		1012	1012					1012	0		1012	1012					1012	0		1182	1182					1182	0
1080	1081					1080.5	-1		1080	1081					1080.5	-1		1080	1081					1080.5	-1		1196	1195					1195.5	1
1140	1141					1140.5	-1		1140	1141					1140.5	-1		1140	1141					1140.5	-1		1164	1164					1164	0
1182	1182					1182	0		1182	1182					1182	0		1182	1182					1182	0		1122	1124					1123	-2
1196	1195					1195.5	1		1196	1195					1195.5	1		1196	1195					1195.5	1		1120	1119					1119.5	1
1164	1164					1164	0		1164	1164					1164	0		1164	1164					1164	0		1096	1096					1096	0
1122	1124					1123	-2		1122	1124					1123	-2		1122	1124					1123	-2		1068	1068					1068	0
1120	1119					1119.5	1		1120	1119					1119.5	1		1120	1119					1119.5	1		1092	1092					1092	0
1096	1096					1096	0		1096	1096					1096	0		1096	1096					1096	0		1116	1116					1116	0
1068	1068					1068	0		1068	1068					1068	0		1068	1068					1068	0		1136	1136					1136	0
1092	1092					1092	0		1092	1092					1092	0		1092	1092					1092	0		1140	1141					1140.5	-1
1116	1116					1116	0		1116	1116					1116	0		1116	1116					1116	0		1120	1119					1119.5	1
1136	1136					1136	0		1136	1136					1136	0		1136	1136					1136	0		1116	1116					1116	0
1140	1141					1140.5	-1		1140	1141					1140.5	-1		1140	1141					1140.5	-1		1098	1100					1099	-2
1120	1119					1119.5	1		1120	1119					1119.5	1		1120	1119					1119.5	1		1124	1123					1123.5	1
1116	1116					1116	0		1116	1116					1116	0		1116	1116					1116	0		1142	1141					1141.5	1
1098	1100					1099	-2		1098	1100					1099	-2		1098	1100					1099	-2		1104	1104					1104	0
1124	1123					1123.5	1		1124	1123					1123.5	1		1124	1123					1123.5	1		1110	1109					1109.5	1
1142	1141					1141.5	1		1142	1141					1141.5	1		1142	1141					1141.5	1		1046	1047					1046.5	-1
1104	1104					1104	0		1104	1104					1104	0		1104	1104					1104	0		1100	1101					1100.5	-1
1110	1109					1109.5	1		1110	1109					1109.5	1		1110	1109					1109.5	1		1108	1107					1107.5	1
1046	1047					1046.5	-1		1046	1047					1046.5	-1		1046	1047					1046.5	-1		1096	1097					1096.5	-1
1100	1101					1100.5	-1		1100	1101					1100.5	-1		1100	1101					1100.5	-1		1046	1046					1046	0
1108	1107					1107.5	1		1108	1107					1107.5	1		1108	1107					1107.5	1		1062	1062					1062	0
1096	1097					1096.5	-1		1096	1097					1096.5	-1		1096	1097					1096.5	-1		1070	1069					1069.5	1
1046	1046					1046	0		1046	1046					1046	0		1046	1046					1046	0		1046	1047					1046.5	-1
1062	1062					1062	0		1062	1062					1062	0		1062	1062					1062	0		1012	1012					1012	0
1070	1069					1069.5	1		1070	1069					1069.5	1		1070	1069					1069.5	1		1020	1022					1021	-2
1046	1047					1046.5	-1		1046	1047					1046.5	-1		1046	1047					1046.5	-1		1058	1058					1058	0
1012	1012					1012	0		1012	1012					1012	0		1012	1012					1012	0		1104	1103					1103.5	1
1020	1022					1021	-2		1020	1022					1021	-2		1020	1022					1021	-2		1118	1119					1118.5	-1
1058	1058					1058	0		1058	1058					1058	0		1058	1058					1058	0		1122	1120					1121	2
1104	1103					1103.5	1		1104	1103					1103.5	1		1104	1103					1103.5	1		1132	1133					1132.5	-1
1118	1119					1118.5	-1		1118	1119					1118.5	-1		1118	1119					1118.5	-1		1168	1164					1166	4
1122	1120					1121	2		1122	1120					1121	2		1122	1120					1121	2		1182	1182					1182	0
1132	1133					1132.5	-1		1132	1133					1132.5	-1		1132	1133					1132.5	-1		1202	1202					1202	0
1168	1164					1166	4		1168	1164					1166	4		1168	1164					1166	4		1165	1167					1166	-2
1182	1182					1182	0		1182	1182					1182	0		1182	1182					1182	0		1172	1171					1171.5	1
1202	1202					1202	0		1202	1202					1202	0		1202	1202					1202	0		1172	1173					1172.5	-1
1165	1167					1166	-2		1165	1167					1166	-2		1165	1167					1166	-2		1192	1191					1191.5	1
1172	1171					1171.5	1		1172	1171					1171.5	1		1172	1171					1171.5	1		1236	1238					1237	-2
1172	1173					1172.5	-1		1172	1173					1172.5	-1		1172	1173					1172.5	-1		1248	1248					1248	0
1192	1191					1191.5	1		1192	1191					1191.5	1		1192	1191					1191.5	1		1228	1227					1227.5	1
1236	1238					1237	-2		1236	1238					1237	-2		1236	1238					1237	-2		1192	1192					1192	0
1248	1248					1248	0		1248	1248					1248	0		1248	1248					1248	0		1140	1140					1140	0
1228	1227					1227.5	1		1228	1227					1227.5	1		1228	1227					1227.5	1		1036	1036					1036	0
1192	1192					1192	0		1192	1192					1192	0		1192	1192					1192	0		986	987					986.5	-1
1140	1140					1140	0		1140	1140					1140	0		1140	1140					1140	0		1188	1187					1187.5	1
1036	1036					1036	0		1036	1036					1036	0		1036	1112					1074	-76		1256	1256					1256	0
986	987					986.5	-1		986	987					986.5	-1		986	1125					1055.5	-139		1200	1201					1200.5	-1
1188	1187					1187.5	1		1188	1187					1187.5	1		1188	1187					1187.5	1		1208	1207					1207.5	1
1256	1256					1256	0		1256	1256					1256	0		1256	1256					1256	0		1210	1211					1210.5	-1
1200	1201					1200.5	-1		1200	1201					1200.5	-1		1200	1201					1200.5	-1		1216	1215					1215.5	1
1208	1207					1207.5	1		1208	1207					1207.5	1		1208	1207					1207.5	1		1228	1228					1228	0
1210	1211					1210.5	-1		1210	1211					1210.5	-1		1210	1211					1210.5	-1		1240	1241					1240.5	-1
1216	1215					1215.5	1		1216	1215					1215.5	1		1216	1215					1215.5	1		1262	1262					1262	0
1228	1228					1228	0		1228	1228					1228	0		1228	1228					1228	0		1260	1261					1260.5	-1
1240	1241					1240.5	-1		1240	1241					1240.5	-1		1240	1241					1240.5	-1		1220	1220					1220	0
1262	1262					1262	0		1262	1262					1262	0		1262	1262					1262	0		1144	1144					1144	0
1260	1261					1260.5	-1		1260	1261					1260.5	-1		1260	1261					1260.5	-1		1144	1145					1144.5	-1
1220	1220					1220	0		1220	1220					1220	0		1220	1220					1220	0		1212	1211					1211.5	1
1144	1144					1144	0		1144	1144					1144	0		1144	1144					1144	0		1184	1185					1184.5	-1
1144	1145					1144.5	-1		1144	1145					1144.5	-1		1144	1145					1144.5	-1		1232	1233					1232.5	-1
1212	1211					1211.5	1		1212	1211					1211.5	1		1212	1211					1211.5	1		1198	1197					1197.5	1
1184	1185					1184.5	-1		1184	1185					1184.5	-1		1184	1185					1184.5	-1		1188	1188					1188	0
1232	1233					1232.5	-1		1232	1233					1232.5	-1		1232	1233					1232.5	-1		1238	1238					1238	0
1198	1197					1197.5	1		1198	1197					1197.5	1		1198	1197					1197.5	1		1198	1198					1198	0
1188	1188					1188	0		1188	1188					1188	0		1188	1188					1188	0		1198	1198					1198	0
1238	1238					1238	0		1238	1238					1238	0		1238	1238					1238	0		1224	1223					1223.5	1
1198	1198					1198	0		1198	1198					1198	0		1198	1198					1198	0		1228	1227					1227.5	1
1198	1198					1198	0		1198	1198					1198	0		1198	1198					1198	0		1288	1289					1288.5	-1
1224	1223					1223.5	1		1224	1223					1223.5	1		1224	1223					1223.5	1		1248	1248					1248	0
1228	1227					1227.5	1		1228	1227					1227.5	1		1228	1227					1227.5	1		1254	1255					1254.5	-1
1288	1289					1288.5	-1		1288	1289					1288.5	-1		1288	1289					1288.5	-1		1250	1249					1249.5	1
1248	1248					1248	0		1248	1248					1248	0		1248	1248					1248	0		1258	1260					1259	-2
1254	1255					1254.5	-1		1254	1255					1254.5	-1		1254	1255					1254.5	-1		1246	1245					1245.5	1
1250	1249					1249.5	1		1250	1249					1249.5	1		1250	1249					1249.5	1		1284	1282					1283	2
1258	1260					1259	-2		1258	1260					1259	-2		1258	1260					1259	-2		1300	1303					1301.5	-3
1246	1245					1245.5	1		1246	1245					1245.5	1		1246	1245					1245.5	1		1274	1273					1273.5	1
1284	1282					1283	2		1284	1282					1283	2		1284	1282					1283	2		1262	1261					1261.5	1
1300	1303					1301.5	-3		1300	1303					1301.5	-3		1300	1303					1301.5	-3		1236	1237					1236.5	-1
1274	1273					1273.5	1		1274	1273					1273.5	1		1274	1273					1273.5	1		1214	1213					1213.5	1
1262	1261					1261.5	1		1262	1261					1261.5	1		1262	1261					1261.5	1		1244	1246					1245	-2
1236	1237					1236.5	-1		1236	1237					1236.5	-1		1236	1237					1236.5	-1		1206	1207					1206.5	-1
1214	1213					1213.5	1		1214	1213					1213.5	1		1214	1213					1213.5	1		1208	1207					1207.5	1
1244	1246					1245	-2		1244	1246					1245	-2		1244	1246					1245	-2		1052	1050					1051	2
1206	1207					1206.5	-1		1206	1207					1206.5	-1		1206	1207					1206.5	-1		944	946					945	-2
1208	1207					1207.5	1		1208	1207					1207.5	1		1208	1207					1207.5	1		938	935					936.5	3
1052	1050					1051	2		1052	1050					1051	2		1052	1050					1051	2		1022	1024					1023	-2
944	946					945	-2		944	946					945	-2		944	947					945.5	-3		1121	1121					1121	0
938	935					936.5	3		938	935					936.5	3		938	948					943	-10		1151	1152					1151.5	-1
1022	1024					1023	-2		1022	1024					1023	-2		1022	1024					1023	-2		1166	1167					1166.5	-1
1121	1121					1121	0		1121	1121					1121	0		1121	1121					1121	0		1064	1063					1063.5	1
1151	1152					1151.5	-1		1151	1152					1151.5	-1		1151	1152					1151.5	-1		1056	1056					1056	0
1166	1167					1166.5	-1		1166	1167					1166.5	-1		1166	1167					1166.5	-1		1062	1063					1062.5	-1
1064	1063					1063.5	1		1064	1063					1063.5	1		1064	1063					1063.5	1		1044	1044					1044	0
1056	1056					1056	0		1056	1056					1056	0		1056	1056					1056	0		1002	1002					1002	0
1062	1063					1062.5	-1		1062	1063					1062.5	-1		1062	1063					1062.5	-1		928	927					927.5	1
1044	1044					1044	0		1044	1044					1044	0		1044	1044					1044	0		950	950					950	0
1002	1002					1002	0		1002	1002					1002	0		1002	1002					1002	0		1012	1012					1012	0
928	927					927.5	1		928	927					927.5	1		928	927					927.5	1		1080	1079					1079.5	1
950	950					950	0		950	950					950	0		950	950					950	0		1084	1084					1084	0
1012	1012					1012	0		1012	1012					1012	0		1012	1012					1012	0		1092	1093					1092.5	-1
1080	1079					1079.5	1		1080	1079					1079.5	1		1080	1079					1079.5	1		1122	1121					1121.5	1
1084	1084					1084	0		1084	1084					1084	0		1084	1084					1084	0		1068	1068					1068	0
1092	1093					1092.5	-1		1092	1093					1092.5	-1		1092	1093					1092.5	-1		1060	1061					1060.5	-1
1122	1121					1121.5	1		1122	1121					1121.5	1		1122	1121					1121.5	1		1086	1087					1086.5	-1
1068	1068					1068	0		1068	1068					1068	0		1068	1068					1068	0		1120	1119					1119.5	1
1060	1061					1060.5	-1		1060	1061					1060.5	-1		1060	1061					1060.5	-1		1130	1130					1130	0
1086	1087					1086.5	-1		1086	1087					1086.5	-1		1086	1087					1086.5	-1		1074	1075					1074.5	-1
1120	1119					1119.5	1		1120	1119					1119.5	1		1120	1119					1119.5	1		1060	1061					1060.5	-1
1130	1130					1130	0		1130	1130					1130	0		1130	1130					1130	0		1080	1079					1079.5	1
1074	1075					1074.5	-1		1074	1075					1074.5	-1		1074	1075					1074.5	-1		1042	1041					1041.5	1
1060	1061					1060.5	-1		1060	1061					1060.5	-1		1060	1061					1060.5	-1		1060	1062					1061	-2
1080	1079					1079.5	1		1080	1079					1079.5	1		1080	1079					1079.5	1		1078	1077					1077.5	1
1042	1041					1041.5	1		1042	1041					1041.5	1		1042	1041					1041.5	1		1100	1101					1100.5	-1
1060	1062					1061	-2		1060	1062					1061	-2		1060	1062					1061	-2		1140	1139					1139.5	1
1078	1077					1077.5	1		1078	1077					1077.5	1		1078	1077					1077.5	1		1114	1115					1114.5	-1
1100	1101					1100.5	-1		1100	1101					1100.5	-1		1100	1101					1100.5	-1		1096	1094					1095	2
1140	1139					1139.5	1		1140	1139					1139.5	1		1140	1139					1139.5	1		1122	1122					1122	0
1114	1115					1114.5	-1		1114	1115					1114.5	-1		1114	1115					1114.5	-1		1126	1127					1126.5	-1
1096	1094					1095	2		1096	1094					1095	2		1096	1094					1095	2		1131	1130					1130.5	1
1122	1122					1122	0		1122	1122					1122	0		1122	1122					1122	0		1123	1123					1123	0
1126	1127					1126.5	-1		1126	1127					1126.5	-1		1126	1127					1126.5	-1		1050	1051					1050.5	-1
1131	1130					1130.5	1		1131	1130					1130.5	1		1131	1130					1130.5	1		1038	1038					1038	0
1123	1123					1123	0		1123	1123					1123	0		1123	1123					1123	0		1052	1053					1052.5	-1
1050	1051					1050.5	-1		1050	1051					1050.5	-1		1050	1051					1050.5	-1		1076	1077					1076.5	-1
1038	1038					1038	0		1038	1038					1038	0		1038	1038					1038	0		1081	1080					1080.5	1
1052	1053					1052.5	-1		1052	1053					1052.5	-1		1052	1053					1052.5	-1		1079	1079					1079	0
1076	1077					1076.5	-1		1076	1077					1076.5	-1		1076	1077					1076.5	-1		1080	1080					1080	0
1081	1080					1080.5	1		1081	1080					1080.5	1		1081	1080					1080.5	1		1022	1023					1022.5	-1
1079	1079					1079	0		1079	1079					1079	0		1079	1079					1079	0		1044	1044					1044	0
1080	1080					1080	0		1080	1080					1080	0		1080	1080					1080	0		1076	1075					1075.5	1
1022	1023					1022.5	-1		1022	1023					1022.5	-1		1022	1023					1022.5	-1		1090	1090					1090	0
1044	1044					1044	0		1044	1044					1044	0		1044	1044					1044	0		1074	1075					1074.5	-1
1076	1075					1075.5	1		1076	1075					1075.5	1		1076	1075					1075.5	1		1028	1029					1028.5	-1
1090	1090					1090	0		1090	1090					1090	0		1090	1090					1090	0		1028	1026					1027	2
1074	1075					1074.5	-1		1074	1075					1074.5	-1		1074	1075					1074.5	-1		1036	1038					1037	-2
1028	1029					1028.5	-1		1028	1029					1028.5	-1		1028	1029					1028.5	-1		1078	1078					1078	0
1028	1026					1027	2		1028	1026					1027	2		1028	1026					1027	2		1096	1096					1096	0
1036	1038					1037	-2		1036	1038					1037	-2		1036	1038					1037	-2		1112	1112					1112	0
1078	1078					1078	0		1078	1078					1078	0		1078	1078					1078	0		1008	1007					1007.5	1
1096	1096					1096	0		1096	1096					1096	0		1096	1096					1096	0		1032	1032					1032	0
1112	1112					1112	0		1112	1112					1112	0		1112	1112					1112	0		1176	1176					1176	0
1008	1007					1007.5	1		1008	1007					1007.5	1		1008	1007					1007.5	1		1284	1286					1285	-2
1032	1032					1032	0		1032	1032					1032	0		1032	1032					1032	0		1280	1278					1279	2
1176	1176					1176	0		1176	1176					1176	0		1176	1176					1176	0		1276	1275					1275.5	1
1284	1286					1285	-2		1284	1286					1285	-2		1284	1286					1285	-2		1258	1259					1258.5	-1
1280	1278					1279	2		1280	1278					1279	2		1280	1278					1279	2		1250	1250					1250	0
1276	1275					1275.5	1		1276	1275					1275.5	1		1276	1275					1275.5	1		1204	1205					1204.5	-1
1258	1259					1258.5	-1		1258	1259					1258.5	-1		1258	1259					1258.5	-1		1182	1181					1181.5	1
1250	1250					1250	0		1250	1250					1250	0		1250	1250					1250	0		1154	1155					1154.5	-1
1204	1205					1204.5	-1		1204	1205					1204.5	-1		1204	1205					1204.5	-1		1142	1144					1143	-2
1182	1181					1181.5	1		1182	1181					1181.5	1		1182	1181					1181.5	1		1172	1171					1171.5	1
1154	1155					1154.5	-1		1154	1155					1154.5	-1		1154	1155					1154.5	-1		1197	1198					1197.5	-1
1142	1144					1143	-2		1142	1144					1143	-2		1142	1144					1143	-2		1179	1178					1178.5	1
1172	1171					1171.5	1		1172	1171					1171.5	1		1172	1171					1171.5	1		1093	1095					1094	-2
1197	1198					1197.5	-1		1197	1198					1197.5	-1		1197	1198					1197.5	-1		1163	1163					1163	0
1179	1178					1178.5	1		1179	1178					1178.5	1		1179	1178					1178.5	1		1212	1212					1212	0
1093	1095					1094	-2		1093	1095					1094	-2		1093	1095					1094	-2		1218	1219					1218.5	-1
1163	1163					1163	0		1163	1163					1163	0		1163	1163					1163	0		1176	1176					1176	0
1212	1212					1212	0		1212	1212					1212	0		1212	1212					1212	0		1150	1151					1150.5	-1
1218	1219					1218.5	-1		1218	1219					1218.5	-1		1218	1219					1218.5	-1		1170	1169					1169.5	1
1176	1176					1176	0		1176	1176					1176	0		1176	1176					1176	0		848	847					847.5	1
1150	1151					1150.5	-1		1150	1151					1150.5	-1		1150	1176					1163	-26		839	839					839	0
1170	1169					1169.5	1		1170	1169					1169.5	1		1170	1176					1173	-6		839	840					839.5	-1
848	847					847.5	1		848	847					847.5	1		848	847					847.5	1		836	836					836	0
839	839					839	0		839	839					839	0		839	839					839	0		827	828					827.5	-1
839	840					839.5	-1		839	840					839.5	-1		839	840					839.5	-1		813	812					812.5	1
836	836					836	0		836	836					836	0		836	836					836	0		812	813					812.5	-1
827	828					827.5	-1		827	828					827.5	-1		827	828					827.5	-1		820	818					819	2
813	812					812.5	1		813	812					812.5	1		813	812					812.5	1		810	811					810.5	-1
812	813					812.5	-1		812	813					812.5	-1		812	813					812.5	-1		803	804					803.5	-1
820	818					819	2		820	818					819	2		820	818					819	2		825	826					825.5	-1
810	811					810.5	-1		810	811					810.5	-1		810	811					810.5	-1		827	827					827	0
803	804					803.5	-1		803	804					803.5	-1		803	804					803.5	-1		834	833					833.5	1
825	826					825.5	-1		825	826					825.5	-1		825	826					825.5	-1		823	823					823	0
827	827					827	0		827	827					827	0		827	827					827	0		805	806					805.5	-1
834	833					833.5	1		834	833					833.5	1		834	833					833.5	1		793	792					792.5	1
823	823					823	0		823	823					823	0		823	823					823	0		808	808					808	0
805	806					805.5	-1		805	806					805.5	-1		805	806					805.5	-1		814	814					814	0
793	792					792.5	1		793	792					792.5	1		793	792					792.5	1		826	825					825.5	1
808	808					808	0		808	808					808	0		808	808					808	0		823	824					823.5	-1
814	814					814	0		814	814					814	0		814	814					814	0		792	792					792	0
826	825					825.5	1		826	825					825.5	1		826	825					825.5	1		824	825					824.5	-1
823	824					823.5	-1		823	824					823.5	-1		823	824					823.5	-1		821	822					821.5	-1
792	792					792	0		792	792					792	0		792	792					792	0		829	829					829	0
824	825					824.5	-1		824	825					824.5	-1		824	825					824.5	-1		824	824					824	0
821	822					821.5	-1		821	822					821.5	-1		821	822					821.5	-1		816	816					816	0
829	829					829	0		829	829					829	0		829	829					829	0		820	820					820	0
824	824					824	0		824	824					824	0		824	824					824	0		820	821					820.5	-1
816	816					816	0		816	816					816	0		816	816					816	0		823	822					822.5	1
820	820					820	0		820	820					820	0		820	820					820	0		816	819					817.5	-3
820	821					820.5	-1		820	821					820.5	-1		820	821					820.5	-1		842	840					841	2
823	822					822.5	1		823	822					822.5	1		823	822					822.5	1		845	845					845	0
816	819					817.5	-3		816	819					817.5	-3		816	819					817.5	-3		849	849					849	0
842	840					841	2		842	840					841	2		842	840					841	2		842	843					842.5	-1
845	845					845	0		845	845					845	0		845	845					845	0		826	826					826	0
849	849					849	0		849	849					849	0		849	849					849	0		816	815					815.5	1
842	843					842.5	-1		842	843					842.5	-1		842	843					842.5	-1		846	847					846.5	-1
826	826					826	0		826	826					826	0		826	826					826	0		857	855					856	2
816	815					815.5	1		816	815					815.5	1		816	815					815.5	1		849	852					850.5	-3
846	847					846.5	-1		846	847					846.5	-1		846	847					846.5	-1		851	850					850.5	1
857	855					856	2		857	855					856	2		857	855					856	2		838	837					837.5	1
849	852					850.5	-3		849	852					850.5	-3		849	852					850.5	-3		834	835					834.5	-1
851	850					850.5	1		851	850					850.5	1		851	850					850.5	1		851	851					851	0
838	837					837.5	1		838	837					837.5	1		838	837					837.5	1		856	854					855	2
834	835					834.5	-1		834	835					834.5	-1		834	835					834.5	-1		854	855					854.5	-1
851	851					851	0		851	851					851	0		851	851					851	0		849	847					848	2
856	854					855	2		856	854					855	2		856	854					855	2		840	841					840.5	-1
854	855					854.5	-1		854	855					854.5	-1		854	855					854.5	-1		825	825					825	0
849	847					848	2		849	847					848	2		849	847					848	2		817	818					817.5	-1
840	841					840.5	-1		840	841					840.5	-1		840	841					840.5	-1		834	835					834.5	-1
825	825					825	0		825	825					825	0		825	825					825	0		837	837					837	0
817	818					817.5	-1		817	818					817.5	-1		817	818					817.5	-1		837	836					836.5	1
834	835					834.5	-1		834	835					834.5	-1		834	835					834.5	-1		831	830					830.5	1
837	837					837	0		837	837					837	0		837	837					837	0		814	815					814.5	-1
837	836					836.5	1		837	836					836.5	1		837	836					836.5	1		816	815					815.5	1
831	830					830.5	1		831	830					830.5	1		831	830					830.5	1		828	829					828.5	-1
814	815					814.5	-1		814	815					814.5	-1		814	815					814.5	-1		834	835					834.5	-1
816	815					815.5	1		816	815					815.5	1		816	815					815.5	1		826	825					825.5	1
828	829					828.5	-1		828	829					828.5	-1		828	829					828.5	-1		829	830					829.5	-1
834	835					834.5	-1		834	835					834.5	-1		834	835					834.5	-1		820	819					819.5	1
826	825					825.5	1		826	825					825.5	1		826	825					825.5	1		812	812					812	0
829	830					829.5	-1		829	830					829.5	-1		829	830					829.5	-1		808	807					807.5	1
820	819					819.5	1		820	819					819.5	1		820	819					819.5	1		800	800					800	0
812	812					812	0		812	812					812	0		812	812					812	0		783	785					784	-2
808	807					807.5	1		808	807					807.5	1		808	807					807.5	1		802	802					802	0
800	800					800	0		800	800					800	0		800	800					800	0		814	813					813.5	1
783	785					784	-2		783	785					784	-2		783	785					784	-2		824	824					824	0
802	802					802	0		802	802					802	0		802	802					802	0		832	833					832.5	-1
814	813					813.5	1		814	813					813.5	1		814	813					813.5	1		822	821					821.5	1
824	824					824	0		824	824					824	0		824	824					824	0		807	807					807	0
832	833					832.5	-1		832	833					832.5	-1		832	833					832.5	-1		800	800					800	0
822	821					821.5	1		822	821					821.5	1		822	821					821.5	1		769	770					769.5	-1
807	807					807	0		807	807					807	0		807	807					807	0		780	780					780	0
800	800					800	0		800	800					800	0		800	800					800	0		776	776					776	0
769	770					769.5	-1		769	770					769.5	-1		769	770					769.5	-1		778	779					778.5	-1
780	780					780	0		780	780					780	0		780	780					780	0		783	783					783	0
776	776					776	0		776	776					776	0		776	776					776	0		767	767					767	0
778	779					778.5	-1		778	779					778.5	-1		778	779					778.5	-1		797	796					796.5	1
783	783					783	0		783	783					783	0		783	783					783	0		804	805					804.5	-1
767	767					767	0		767	767					767	0		767	767					767	0		810	810					810	0
797	796					796.5	1		797	796					796.5	1		797	796					796.5	1		790	791					790.5	-1
804	805					804.5	-1		804	805					804.5	-1		804	805					804.5	-1		778	778					778	0
810	810					810	0		810	810					810	0		810	810					810	0		793	793					793	0
790	791					790.5	-1		790	791					790.5	-1		790	791					790.5	-1		792	792					792	0
778	778					778	0		778	778					778	0		778	778					778	0		782	781					781.5	1
793	793					793	0		793	793					793	0		793	793					793	0		772	773					772.5	-1
792	792					792	0		792	792					792	0		792	792					792	0		781	781					781	0
782	781					781.5	1		782	781					781.5	1		782	781					781.5	1		783	782					782.5	1
772	773					772.5	-1		772	773					772.5	-1		772	773					772.5	-1		766	768					767	-2
781	781					781	0		781	781					781	0		781	781					781	0		758	757					757.5	1
783	782					782.5	1		783	782					782.5	1		783	782					782.5	1		774	775					774.5	-1
766	768					767	-2		766	768					767	-2		766	768					767	-2		779	778					778.5	1
758	757					757.5	1		758	757					757.5	1		758	757					757.5	1		789	789					789	0
774	775					774.5	-1		774	775					774.5	-1		774	775					774.5	-1		783	783					783	0
779	778					778.5	1		779	778					778.5	1		779	778					778.5	1		770	771					770.5	-1
789	789					789	0		789	789					789	0		789	789					789	0		793	792					792.5	1
783	783					783	0		783	783					783	0		783	783					783	0		793	793					793	0
770	771					770.5	-1		770	771					770.5	-1		770	771					770.5	-1		799	800					799.5	-1
793	792					792.5	1		793	792					792.5	1		793	792					792.5	1		796	796					796	0
793	793					793	0		793	793					793	0		793	793					793	0		787	788					787.5	-1
799	800					799.5	-1		799	800					799.5	-1		799	800					799.5	-1		799	799					799	0
796	796					796	0		796	796					796	0		796	796					796	0		794	794					794	0
787	788					787.5	-1		787	788					787.5	-1		787	788					787.5	-1		793	794					793.5	-1
799	799					799	0		799	799					799	0		799	799					799	0		794	793					793.5	1
794	794					794	0		794	794					794	0		794	794					794	0		792	794					793	-2
793	794					793.5	-1		793	794					793.5	-1		793	794					793.5	-1		794	794					794	0
794	793					793.5	1		794	793					793.5	1		794	793					793.5	1		798	798					798	0
792	794					793	-2		792	794					793	-2		792	794					793	-2		788	788					788	0
794	794					794	0		794	794					794	0		794	794					794	0		793	794					793.5	-1
798	798					798	0		798	798					798	0		798	798					798	0		770	768					769	2
788	788					788	0		788	788					788	0		788	788					788	0		780	781					780.5	-1
793	794					793.5	-1		793	794					793.5	-1		793	794					793.5	-1		786	786					786	0
770	768					769	2		770	768					769	2		770	768					769	2		796	796					796	0
780	781					780.5	-1		780	781					780.5	-1		780	781					780.5	-1		800	798					799	2
786	786					786	0		786	786					786	0		786	786					786	0		786	787					786.5	-1
796	796					796	0		796	796					796	0		796	796					796	0		770	770					770	0
800	798					799	2		800	798					799	2		800	798					799	2		780	780					780	0
786	787					786.5	-1		786	787					786.5	-1		786	787					786.5	-1		782	783					782.5	-1
770	770					770	0		770	770					770	0		770	770					770	0		766	765					765.5	1
780	780					780	0		780	780					780	0		780	780					780	0		732	732					732	0
782	783					782.5	-1		782	783					782.5	-1		782	783					782.5	-1		694	695					694.5	-1
766	765					765.5	1		766	765					765.5	1		766	765					765.5	1		718	718					718	0
732	732					732	0		732	732					732	0		732	732					732	0		741	742					741.5	-1
694	695					694.5	-1		694	695					694.5	-1		694	695					694.5	-1		757	757					757	0
718	718					718	0		718	718					718	0		718	718					718	0		778	778					778	0
741	742					741.5	-1		741	742					741.5	-1		741	742					741.5	-1		802	802					802	0
757	757					757	0		757	757					757	0		757	757					757	0		803	803					803	0
778	778					778	0		778	778					778	0		778	778					778	0		801	801					801	0
802	802					802	0		802	802					802	0		802	802					802	0		780	780					780	0
803	803					803	0		803	803					803	0		803	803					803	0		770	771					770.5	-1
801	801					801	0		801	801					801	0		801	801					801	0		780	780					780	0
780	780					780	0		780	780					780	0		780	780					780	0		785	784					784.5	1
770	771					770.5	-1		770	771					770.5	-1		770	771					770.5	-1		796	797					796.5	-1
780	780					780	0		780	780					780	0		780	780					780	0		806	807					806.5	-1
785	784					784.5	1		785	784					784.5	1		785	784					784.5	1		794	795					794.5	-1
796	797					796.5	-1		796	797					796.5	-1		796	797					796.5	-1		806	806					806	0
806	807					806.5	-1		806	807					806.5	-1		806	807					806.5	-1		810	809					809.5	1
794	795					794.5	-1		794	795					794.5	-1		794	795					794.5	-1		814	815					814.5	-1
806	806					806	0		806	806					806	0		806	806					806	0		816	816					816	0
810	809					809.5	1		810	809					809.5	1		810	809					809.5	1		806	805					805.5	1
814	815					814.5	-1		814	815					814.5	-1		814	815					814.5	-1		817	818					817.5	-1
816	816					816	0		816	816					816	0		816	816					816	0		830	829					829.5	1
806	805					805.5	1		806	805					805.5	1		806	805					805.5	1		827	827					827	0
817	818					817.5	-1		817	818					817.5	-1		817	818					817.5	-1		828	828					828	0
830	829					829.5	1		830	829					829.5	1		830	829					829.5	1		809	811					810	-2
827	827					827	0		827	827					827	0		827	827					827	0		804	804					804	0
828	828					828	0		828	828					828	0		828	828					828	0		807	807					807	0
809	811					810	-2		809	811					810	-2		809	811					810	-2		817	816					816.5	1
804	804					804	0		804	804					804	0		804	804					804	0		817	818					817.5	-1
807	807					807	0		807	807					807	0		807	807					807	0		806	804					805	2
817	816					816.5	1		817	816					816.5	1		817	816					816.5	1		810	813					811.5	-3
817	818					817.5	-1		817	818					817.5	-1		817	818					817.5	-1		822	821					821.5	1
806	804					805	2		806	804					805	2		806	804					805	2		827	827					827	0
810	813					811.5	-3		810	813					811.5	-3		810	813					811.5	-3		820	821					820.5	-1
822	821					821.5	1		822	821					821.5	1		822	821					821.5	1		808	808					808	0
827	827					827	0		827	827					827	0		827	827					827	0		819	820					819.5	-1
820	821					820.5	-1		820	821					820.5	-1		820	821					820.5	-1		815	815					815	0
808	808					808	0		808	808					808	0		808	808					808	0		804	804					804	0
819	820					819.5	-1		819	820					819.5	-1		819	820					819.5	-1		802	802					802	0
815	815					815	0		815	815					815	0		815	815					815	0		824	824					824	0
804	804					804	0		804	804					804	0		804	804					804	0		844	844					844	0
802	802					802	0		802	802					802	0		802	802					802	0		852	852					852	0
824	824					824	0		824	824					824	0		824	824					824	0		834	832					833	2
844	844					844	0		844	844					844	0		844	844					844	0		834	835					834.5	-1
852	852					852	0		852	852					852	0		852	852					852	0		821	822					821.5	-1
834	832					833	2		834	832					833	2		834	832					833	2		819	817					818	2
834	835					834.5	-1		834	835					834.5	-1		834	835					834.5	-1		799	800					799.5	-1
821	822					821.5	-1		821	822					821.5	-1		821	822					821.5	-1		796	796					796	0
819	817					818	2		819	817					818	2		819	817					818	2		812	812					812	0
799	800					799.5	-1		799	800					799.5	-1		799	800					799.5	-1		812	811					811.5	1
796	796					796	0		796	796					796	0		796	796					796	0		817	818					817.5	-1
812	812					812	0		812	812					812	0		812	812					812	0		804	802					803	2
812	811					811.5	1		812	811					811.5	1		812	811					811.5	1		818	819					818.5	-1
817	818					817.5	-1		817	818					817.5	-1		817	818					817.5	-1		820	819					819.5	1
804	802					803	2		804	802					803	2		804	802					803	2		822	823					822.5	-1
818	819					818.5	-1		818	819					818.5	-1		818	819					818.5	-1		806	807					806.5	-1
820	819					819.5	1		820	819					819.5	1		820	819					819.5	1		812	812					812	0
822	823					822.5	-1		822	823					822.5	-1		822	823					822.5	-1		822	823					822.5	-1
806	807					806.5	-1		806	807					806.5	-1		806	807					806.5	-1		814	814					814	0
812	812					812	0		812	812					812	0		812	812					812	0		813	812					812.5	1
822	823					822.5	-1		822	823					822.5	-1		822	823					822.5	-1		809	810					809.5	-1
814	814					814	0		814	814					814	0		814	814					814	0		800	800					800	0
813	812					812.5	1		813	812					812.5	1		813	812					812.5	1		820	820					820	0
809	810					809.5	-1		809	810					809.5	-1		809	810					809.5	-1		825	824					824.5	1
800	800					800	0		800	800					800	0		800	800					800	0		819	820					819.5	-1
820	820					820	0		820	820					820	0		820	820					820	0		800	800					800	0
825	824					824.5	1		825	824					824.5	1		825	824					824.5	1		810	811					810.5	-1
819	820					819.5	-1		819	820					819.5	-1		819	820					819.5	-1		821	819					820	2
800	800					800	0		800	800					800	0		800	800					800	0		808	809					808.5	-1
810	811					810.5	-1		810	811					810.5	-1		810	811					810.5	-1		800	799					799.5	1
821	819					820	2		821	819					820	2		821	819					820	2		787	787					787	0
808	809					808.5	-1		808	809					808.5	-1		808	809					808.5	-1		789	790					789.5	-1
800	799					799.5	1		800	799					799.5	1		800	799					799.5	1		818	818					818	0
787	787					787	0		787	787					787	0		787	787					787	0		837	837					837	0
789	790					789.5	-1		789	790					789.5	-1		789	790					789.5	-1		831	831					831	0
818	818					818	0		818	818					818	0		818	818					818	0		823	823					823	0
837	837					837	0		837	837					837	0		837	837					837	0		834	835					834.5	-1
831	831					831	0		831	831					831	0		831	831					831	0		818	817					817.5	1
823	823					823	0		823	823					823	0		823	823					823	0		806	807					806.5	-1
834	835					834.5	-1		834	835					834.5	-1		834	835					834.5	-1		793	793					793	0
818	817					817.5	1		818	817					817.5	1		818	817					817.5	1		772	773					772.5	-1
806	807					806.5	-1		806	807					806.5	-1		806	807					806.5	-1		784	785					784.5	-1
793	793					793	0		793	793					793	0		793	793					793	0		800	799					799.5	1
772	773					772.5	-1		772	773					772.5	-1		772	773					772.5	-1		818	817					817.5	1
784	785					784.5	-1		784	785					784.5	-1		784	785					784.5	-1		812	812					812	0
800	799					799.5	1		800	799					799.5	1		800	799					799.5	1		826	827					826.5	-1
818	817					817.5	1		818	817					817.5	1		818	817					817.5	1		832	831					831.5	1
812	812					812	0		812	812					812	0		812	812					812	0		844	842					843	2
826	827					826.5	-1		826	827					826.5	-1		826	827					826.5	-1		846	847					846.5	-1
832	831					831.5	1		832	831					831.5	1		832	831					831.5	1		834	835					834.5	-1
844	842					843	2		844	842					843	2		844	842					843	2		829	830					829.5	-1
846	847					846.5	-1		846	847					846.5	-1		846	847					846.5	-1		822	822					822	0
834	835					834.5	-1		834	835					834.5	-1		834	835					834.5	-1		810	811					810.5	-1
829	830					829.5	-1		829	830					829.5	-1		829	830					829.5	-1		804	804					804	0
822	822					822	0		822	822					822	0		822	822					822	0		810	809					809.5	1
810	811					810.5	-1		810	811					810.5	-1		810	811					810.5	-1		794	795					794.5	-1
804	804					804	0		804	804					804	0		804	804					804	0		802	803					802.5	-1
810	809					809.5	1		810	809					809.5	1		810	809					809.5	1		824	823					823.5	1
794	795					794.5	-1		794	795					794.5	-1		794	795					794.5	-1		832	833					832.5	-1
802	803					802.5	-1		802	803					802.5	-1		802	803					802.5	-1		834	834					834	0
824	823					823.5	1		824	823					823.5	1		824	823					823.5	1		819	819					819	0
832	833					832.5	-1		832	833					832.5	-1		832	833					832.5	-1		827	827					827	0
834	834					834	0		834	834					834	0		834	834					834	0		823	822					822.5	1
819	819					819	0		819	819					819	0		819	819					819	0		821	821					821	0
827	827					827	0		827	827					827	0		827	827					827	0		802	802					802	0
823	822					822.5	1		823	822					822.5	1		823	822					822.5	1		783	784					783.5	-1
821	821					821	0		821	821					821	0		821	821					821	0		796	795					795.5	1
802	802					802	0		802	802					802	0		802	802					802	0		798	798					798	0
783	784					783.5	-1		783	784					783.5	-1		783	784					783.5	-1		810	810					810	0
796	795					795.5	1		796	795					795.5	1		796	795					795.5	1		812	812					812	0
798	798					798	0		798	798					798	0		798	798					798	0		818	816					817	2
810	810					810	0		810	810					810	0		810	810					810	0		792	794					793	-2
812	812					812	0		812	812					812	0		812	812					812	0		791	791					791	0
818	816					817	2		818	816					817	2		818	816					817	2		828	829					828.5	-1
792	794					793	-2		792	794					793	-2		792	794					793	-2		859	859					859	0
791	791					791	0		791	791					791	0		791	791					791	0		876	876					876	0
828	829					828.5	-1		828	829					828.5	-1		828	829					828.5	-1		864	863					863.5	1
859	859					859	0		859	859					859	0		859	859					859	0		849	849					849	0
876	876					876	0		876	876					876	0		876	876					876	0		857	854					855.5	3
864	863					863.5	1		864	863					863.5	1		864	863					863.5	1		844	844					844	0
849	849					849	0		849	849					849	0		849	849					849	0		838	837					837.5	1
857	854					855.5	3		857	854					855.5	3		857	854					855.5	3		817	818					817.5	-1
844	844					844	0		844	844					844	0		844	844					844	0		834	834					834	0
838	837					837.5	1		838	837					837.5	1		838	837					837.5	1		838	838					838	0
817	818					817.5	-1		817	818					817.5	-1		817	818					817.5	-1		842	840					841	2
834	834					834	0		834	834					834	0		834	834					834	0		817	818					817.5	-1
838	838					838	0		838	838					838	0		838	838					838	0		820	820					820	0
842	840					841	2		842	840					841	2		842	840					841	2		851	852					851.5	-1
817	818					817.5	-1		817	818					817.5	-1		817	818					817.5	-1		866	865					865.5	1
820	820					820	0		820	820					820	0		820	820					820	0		864	864					864	0
851	852					851.5	-1		851	852					851.5	-1		851	852					851.5	-1		850	851					850.5	-1
866	865					865.5	1		866	865					865.5	1		866	865					865.5	1		840	839					839.5	1
864	864					864	0		864	864					864	0		864	864					864	0		826	827					826.5	-1
850	851					850.5	-1		850	851					850.5	-1		850	851					850.5	-1		813	813					813	0
840	839					839.5	1		840	839					839.5	1		840	839					839.5	1		793	793					793	0
826	827					826.5	-1		826	827					826.5	-1		826	827					826.5	-1		815	816					815.5	-1
813	813					813	0		813	813					813	0		813	813					813	0		828	827					827.5	1
793	793					793	0		793	793					793	0		793	793					793	0		823	824					823.5	-1
815	816					815.5	-1		815	816					815.5	-1		815	816					815.5	-1		810	810					810	0
828	827					827.5	1		828	827					827.5	1		828	827					827.5	1		814	814					814	0
823	824					823.5	-1		823	824					823.5	-1		823	824					823.5	-1		815	815					815	0
810	810					810	0		810	810					810	0		810	810					810	0		810	811					810.5	-1
814	814					814	0		814	814					814	0		814	814					814	0		796	795					795.5	1
815	815					815	0		815	815					815	0		815	815					815	0		794	794					794	0
810	811					810.5	-1		810	811					810.5	-1		810	811					810.5	-1		790	791					790.5	-1
796	795					795.5	1		796	795					795.5	1		796	795					795.5	1		791	790					790.5	1
794	794					794	0		794	794					794	0		794	794					794	0		780	781					780.5	-1
790	791					790.5	-1		790	791					790.5	-1		790	791					790.5	-1		766	767					766.5	-1
791	790					790.5	1		791	790					790.5	1		791	790					790.5	1		774	774					774	0
780	781					780.5	-1		780	781					780.5	-1		780	781					780.5	-1		791	791					791	0
766	767					766.5	-1		766	767					766.5	-1		766	767					766.5	-1		793	792					792.5	1
774	774					774	0		774	774					774	0		774	774					774	0		778	778					778	0
791	791					791	0		791	791					791	0		791	791					791	0		780	781					780.5	-1
793	792					792.5	1		793	792					792.5	1		793	792					792.5	1		790	790					790	0
778	778					778	0		778	778					778	0		778	778					778	0		794	792					793	2
780	781					780.5	-1		780	781					780.5	-1		780	781					780.5	-1		799	799					799	0
790	790					790	0		790	790					790	0		790	790					790	0		787	788					787.5	-1
794	792					793	2		794	792					793	2		794	792					793	2		781	782					781.5	-1
799	799					799	0		799	799					799	0		799	799					799	0		776	776					776	0
787	788					787.5	-1		787	788					787.5	-1		787	788					787.5	-1		780	779					779.5	1
781	782					781.5	-1		781	782					781.5	-1		781	782					781.5	-1		739	739					739	0
776	776					776	0		776	776					776	0		776	776					776	0		702	702					702	0
780	779					779.5	1		780	779					779.5	1		780	779					779.5	1		715	716					715.5	-1
739	739					739	0		739	739					739	0		739	739					739	0		745	745					745	0
702	702					702	0		702	702					702	0		702	702					702	0		774	773					773.5	1
715	716					715.5	-1		715	716					715.5	-1		715	716					715.5	-1		801	800					800.5	1
745	745					745	0		745	745					745	0		745	745					745	0		810	811					810.5	-1
774	773					773.5	1		774	773					773.5	1		774	773					773.5	1		807	807					807	0
801	800					800.5	1		801	800					800.5	1		801	800					800.5	1		815	817					816	-2
810	811					810.5	-1		810	811					810.5	-1		810	811					810.5	-1		816	814					815	2
807	807					807	0		807	807					807	0		807	807					807	0		812	812					812	0
815	817					816	-2		815	817					816	-2		815	817					816	-2		838	837					837.5	1
816	814					815	2		816	814					815	2		816	814					815	2		856	856					856	0
812	812					812	0		812	812					812	0		812	812					812	0		839	840					839.5	-1
838	837					837.5	1		838	837					837.5	1		838	837					837.5	1		841	840					840.5	1
856	856					856	0		856	856					856	0		856	856					856	0		849	849					849	0
839	840					839.5	-1		839	840					839.5	-1		839	840					839.5	-1		860	860					860	0
841	840					840.5	1		841	840					840.5	1		841	840					840.5	1		861	860					860.5	1
849	849					849	0		849	849					849	0		849	849					849	0		865	865					865	0
860	860					860	0		860	860					860	0		860	860					860	0		855	857					856	-2
861	860					860.5	1		861	860					860.5	1		861	860					860.5	1		853	852					852.5	1
865	865					865	0		865	865					865	0		865	865					865	0		847	846					846.5	1
855	857					856	-2		855	857					856	-2		855	857					856	-2		837	837					837	0
853	852					852.5	1		853	852					852.5	1		853	852					852.5	1		819	819					819	0
847	846					846.5	1		847	846					846.5	1		847	846					846.5	1		810	811					810.5	-1
837	837					837	0		837	837					837	0		837	837					837	0		804	803					803.5	1
819	819					819	0		819	819					819	0		819	819					819	0		808	808					808	0
810	811					810.5	-1		810	811					810.5	-1		810	811					810.5	-1		824	825					824.5	-1
804	803					803.5	1		804	803					803.5	1		804	803					803.5	1		846	846					846	0
808	808					808	0		808	808					808	0		808	808					808	0		846	847					846.5	-1
824	825					824.5	-1		824	825					824.5	-1		824	825					824.5	-1		882	881					881.5	1
[truncated: 6,328 more rows]
