# Supplementary material for: Validation of the Polar V800 heart rate monitor and comparison of artifact correction methods among adults with hypertension
Source: PLoS One. 2020 Oct 8;15(10):e0240220. doi: 10.1371/journal.pone.0240220 (PMC7544136; doi:10.1371/journal.pone.0240220)
Supplement: S4 Dataset — (XLSX) [file pone.0240220.s004.xlsx]

## Sheet: Medication_Use
SUBJECTS WITH MEDICATION USE	Manual Correction (MC)
	SDNN									RMSSD									PNN50									LFMS									HFMS									LFNU
	ECG	MC								Test 1	Test 2								Test 1	Test 2								Test 1	Test 2								Test 1	Test 2								Test 1	Test 2
	Score	Score					Mean	Difference		Score	Score					Mean	Difference		Score	Score					Mean	Difference		Score	Score					Mean	Difference		Score	Score					Mean	Difference		Score	Score
	55.0904	54.7872					54.9388	0.303248		48.4873	47.5485					48.0179	0.938837		12.0104	11.2272					11.6188	0.78329		1043.58	1046.68					1045.13	-3.10326		787.504	782.213					784.858	5.29061		56.905	57.1437
	64.6309	62.7899					63.7104	1.841		90.4779	86.2368					88.3574	4.24109		26.9841	24.8408					25.9124	2.14336		763.036	768.005					765.521	-4.96944		1178.4	1064.15					1121.27	114.248		39.1728	41.7745
	43.7099	43.6533		Mean Difference (d)	0.424726		43.6816	0.056552		20.8347	20.581		Mean Difference (d)	0.818471		20.7078	0.253682		1.50215	1.50215		Mean Difference (d)	0.331444		1.50215	0		1008.73	1000.91		Mean Difference (d)	15.9414		1004.82	7.81477		140.366	137.548		Mean Difference (d)	21.7468		138.957	2.81814		87.7242	87.8605		Mean Difference (d)
	73.4392	73.0975		StDev difference (s)	0.710001		73.2683	0.341697		33.5761	34.1596		StDev difference (s)	1.74676		33.8678	-0.583577		11.4114	12.3494		StDev difference (s)	1.04194		11.8804	-0.937987		2262.14	2167.42		StDev difference (s)	38.8444		2214.78	94.7167		279.277	274.937		StDev difference (s)	45.3468		277.107	4.3396		88.9909	88.7226		StDev difference (s)
	19.9796	20.0054					19.9925	-0.025887		9.3209	9.27921					9.30006	0.041692		0.239234	0.239234					0.239234	0		193.313	193.681					193.497	-0.36806		35.9463	35.5735					35.7599	0.372789		84.2937	84.4557
	32.638	32.6063		d-1.96s-lower limit	-0.966877		32.6221	0.031747		14.569	14.5499		d-1.96s-lower limit	-2.60518		14.5594	0.019104		0.588235	0.588235		d-1.96s-lower limit	-1.71077		0.588235	0		249.54	247.982		d-1.96s-lower limit	-60.1937		248.761	1.55756		61.7854	58.3741		d-1.96s-lower limit	-67.133		60.0798	3.41128		80.1195	80.9085		d-1.96s-lower limit
				d+1.96s-upper limit	1.81633								d+1.96s-upper limit	4.24213								d+1.96s-upper limit	2.37365								d+1.96s-upper limit	92.0764								d+1.96s-upper limit	110.627								d+1.96s-upper limit
	48.248	47.8233								36.211	35.3925								8.78927	8.45782								920.056	904.114								413.879	392.132								72.8677	73.4776
	20.0658	19.6675								30.1013	28.5312								10.4093	9.68578								751.892	718.247								465.577	429.149								20.2681	19.4263
	Kubios HRC Premium (ver.3.2) Threshold-based Correction
	SDNN									RMSSD									PNN50									LFMS									HFMS									LFNU
	ECG	TBC								Test 1	Test 2								Test 1	Test 2								Test 1	Test 2								Test 1	Test 2								Test 1	Test 2
	Score	Score					Mean	Difference		Score	Score					Mean	Difference		Score	Score					Mean	Difference		Score	Score					Mean	Difference		Score	Score					Mean	Difference		Score	Score
	55.0904	55.0022					55.0463	0.088185		48.4873	46.1526					47.32	2.3347		12.0104	11.5903					11.8004	0.420148		1043.58	1171.04					1107.31	-127.455		787.504	761.39					774.447	26.1138		56.905	60.5238
	64.6309	63.3521					63.9915	1.27872		90.4779	87.1162					88.797	3.36177		26.9841	25.89					26.437	1.09416		763.036	778.846					770.941	-15.8105		1178.4	1114.05					1146.22	64.3458		39.1728	41.0131
	43.7099	43.6069		Mean Difference (d)	-0.0199562		43.6584	0.102932		20.8347	20.5819		Mean Difference (d)	0.806904		20.7083	0.252802		1.50215	1.49893		Mean Difference (d)	0.311385		1.50054	0.003217		1008.73	1000.91		Mean Difference (d)	-30.21		1004.82	7.81477		140.366	137.548		Mean Difference (d)	-1.30821		138.957	2.81814		87.7242	87.8605		Mean Difference (d)
	73.4392	74.9038		StDev difference (s)	0.873521		74.1715	-1.46462		33.5761	35.1428		StDev difference (s)	1.76466		34.3595	-1.56679		11.4114	11.6418		StDev difference (s)	0.488078		11.5266	-0.23038		2262.14	2293.49		StDev difference (s)	49.4942		2277.82	-31.3541		279.277	374.953		StDev difference (s)	52.9474		327.115	-95.6764		88.9909	85.9248		StDev difference (s)
	19.9796	20.1168					20.0482	-0.137253		9.3209	9.31538					9.31814	0.005521		0.239234	0.246305					0.242769	-0.007071		193.313	194.183					193.748	-0.870059		35.9463	34.9089					35.4276	1.03738		84.2937	84.7401
	32.638	32.6257		d-1.96s-lower limit	-1.73206		32.6319	0.012298		14.569	14.1156		d-1.96s-lower limit	-2.65183		14.3423	0.453415		0.588235	0		d-1.96s-lower limit	-0.645249		0.294117	0.588235		249.54	263.125		d-1.96s-lower limit	-127.219		256.332	-13.585		61.7854	68.2733		d-1.96s-lower limit	-105.085		65.0294	-6.48796		80.1195	79.3691		d-1.96s-lower limit
				d+1.96s-upper limit	1.69214								d+1.96s-upper limit	4.26564								d+1.96s-upper limit	1.26802								d+1.96s-upper limit	66.7987								d+1.96s-upper limit	102.469								d+1.96s-upper limit
	48.248	48.2679								36.211	35.4041								8.78927	8.47788								920.056	950.266								413.879	415.187								72.8677	73.2386
	20.0658	20.2052								30.1013	28.7863								10.4093	10.1116								751.892	765.346								465.577	436.332								20.2681	18.6802
	Kubios HRC Premium (ver.3.2) Automatic Correction									AC									AC									AC									AC									AC
	SDNN									RMSSD									PNN50									LFMS									HFMS									LFNU
	ECG	AC								Test 1	Test 2								Test 1	Test 2								Test 1	Test 2								Test 1	Test 2								Test 1	Test 2
	Score	Score					Mean	Difference		Score	Score					Mean	Difference		Score	Score					Mean	Difference		Score	Score					Mean	Difference		Score	Score					Mean	Difference		Score	Score
	55.0904	48.2446					51.6675	6.84584		48.4873	35.1054					41.7964	13.3819		12.0104	11.3456					11.678	0.664798		1043.58	731.454					887.517	312.126		787.504	498.485					642.994	289.018		56.905	59.4125
	64.6309	42.8849					53.7579	21.746		90.4779	33.9234					62.2006	56.5545		26.9841	7.64331					17.3137	19.3408		763.036	670.089					716.562	92.947		1178.4	251.348					714.872	927.048		39.1728	72.6118
	43.7099	43.6069		Mean Difference (d)	1.34405		43.6584	0.102932		20.8347	20.5819		Mean Difference (d)	10.4386		20.7083	0.252802		1.50215	1.49893		Mean Difference (d)	2.99081		1.50054	0.003217		1008.73	1000.91		Mean Difference (d)	2.6163		1004.82	7.81477		140.366	137.548		Mean Difference (d)	158.536		138.957	2.81814		87.7242	87.8605		Mean Difference (d)
	73.4392	93.9074		StDev difference (s)	13.6227		83.6733	-20.4683		33.5761	41.435		StDev difference (s)	23.6033		37.5055	-7.85897		11.4114	13.4731		StDev difference (s)	8.06337		12.4422	-2.06164		2262.14	2666.22		StDev difference (s)	232.125		2464.18	-404.083		279.277	558.122		StDev difference (s)	417.129		418.699	-278.845		88.9909	82.6481		StDev difference (s)
	19.9796	20.1008					20.0402	-0.121211		9.3209	9.1987					9.2598	0.122206		0.239234	0.241546					0.24039	-0.002312		193.313	193.098					193.206	0.214864		35.9463	32.2387					34.0925	3.70754		84.2937	85.6676
	32.638	32.6789		d-1.96s-lower limit	-25.3564		32.6585	-0.040918		14.569	14.3897		d-1.96s-lower limit	-35.8238		14.4793	0.179275		0.588235	0.588235		d-1.96s-lower limit	-12.8134		0.588235	0		249.54	242.861		d-1.96s-lower limit	-452.348		246.201	6.67849		61.7854	54.3196		d-1.96s-lower limit	-659.036		58.0525	7.46582		80.1195	81.6855		d-1.96s-lower limit
				d+1.96s-upper limit	28.0445								d+1.96s-upper limit	56.7011								d+1.96s-upper limit	18.795								d+1.96s-upper limit	457.581								d+1.96s-upper limit	976.107								d+1.96s-upper limit
	48.248	46.9039								36.211	25.7724								8.78927	5.79845								920.056	917.44								413.879	255.343								72.8677	78.3143
	20.0658	25.1353								30.1013	12.8845								10.4093	5.82384								751.892	910.022								465.577	225.774								20.2681	10.6315
	Uncorrected (UN)									UN									UN									UN									UN									UN
	SDNN									RMSSD									PNN50									LFMS									HFMS									LFNU
	ECG	UN								Test 1	Test 2								Test 1	Test 2								Test 1	Test 2								Test 1	Test 2								Test 1	Test 2
	Score	Score					Mean	Difference		Score	Score					Mean	Difference		Score	Score					Mean	Difference		Score	Score					Mean	Difference		Score	Score					Mean	Difference		Score	Score
	55.0904	152.224					103.657	-97.134		48.4873	204.343					126.415	-155.855		12.0104	17.1196					14.565	-5.10912		1043.58	12346.4					6695.01	-11302.9		787.504	15972.9					8380.18	-15185.3		56.905	43.5148
	64.6309	143.886					104.258	-79.2548		90.4779	202.003					146.24	-111.525		26.9841	29.2208					28.1025	-2.23665		763.036	9810.73					5286.88	-9047.69		1178.4	12105.6					6642.01	-10927.2		39.1728	44.7056
	43.7099	43.6533		Mean Difference (d)	-61.242		43.6816	0.056552		20.8347	20.581		Mean Difference (d)	-97.0134		20.7078	0.253682		1.50215	1.50215		Mean Difference (d)	-3.0182		1.50215	0		1008.73	1000.91		Mean Difference (d)	-5161.09		1004.82	7.81477		140.366	137.548		Mean Difference (d)	-7757.6		138.957	2.81814		87.7242	87.8605		Mean Difference (d)
	73.4392	128.144		StDev difference (s)	41.8141		100.792	-54.7047		33.5761	137.366		StDev difference (s)	67.0297		85.4709	-103.79		11.4114	16.1677		StDev difference (s)	2.40199		13.7895	-4.75625		2262.14	3619.81		StDev difference (s)	5088.98		2940.98	-1357.67		279.277	7309.37		StDev difference (s)	6281.79		3794.33	-7030.1		88.9909	33.0785		StDev difference (s)
	19.9796	128.387					74.1834	-108.408		9.3209	182.499					95.9097	-173.178		0.239234	5.66502					2.95213	-5.42579		193.313	9004.9					4599.1	-8811.58		35.9463	12617.1					6326.51	-12581.1		84.2937	41.5644
	32.638	60.6454		d-1.96s-lower limit	-143.198		46.6417	-28.0074		14.569	52.5558		d-1.96s-lower limit	-228.392		33.5624	-37.9868		0.588235	1.16959		d-1.96s-lower limit	-7.7261		0.878913	-0.581356		249.54	704.06		d-1.96s-lower limit	-15135.5		476.8	-454.521		61.7854	886.394		d-1.96s-lower limit	-20069.9		474.09	-824.609		80.1195	44.1195		d-1.96s-lower limit
				d+1.96s-upper limit	20.7136								d+1.96s-upper limit	34.3648								d+1.96s-upper limit	1.68971								d+1.96s-upper limit	4813.31								d+1.96s-upper limit	4554.7								d+1.96s-upper limit
	48.248	109.49								36.211	133.224								8.78927	11.8075								920.056	6081.14								413.879	8171.48								72.8677	49.1405
	20.0658	45.6829								30.1013	79.2835								10.4093	11.0231								751.892	4949.58								465.577	6549.23								20.2681	19.4481
	MC
SUBJECTS WITHOUT MEDICATION USE	SDNN									RMSSD									PNN50									LFMS									HFMS									LFNU
	ECG	MC								Test 1	Test 2								Test 1	Test 2								Test 1	Test 2								Test 1	Test 2								Test 1	Test 2
	Score	Score					Mean	Difference		Score	Score					Mean	Difference		Score	Score					Mean	Difference		Score	Score					Mean	Difference		Score	Score					Mean	Difference		Score	Score
	92.3703	92.2463					92.3083	0.123996		70.2887	69.9294					70.109	0.359315		44.4853	44.4853					44.4853	0		1926.09	1912.91					1919.5	13.1797		1806.93	1776.39					1791.66	30.5409		51.5754	51.8297
	66.4919	66.4992					66.4955	-0.007357		54.3542	54.4433					54.3988	-0.089042		24.3119	24.3678					24.3399	-0.055889		1793.76	1787.76					1790.76	6.00467		592.277	592.938					592.607	-0.66091		75.0959	75.0116
	86.8297	86.8365		Mean Difference (d)	0.142618		86.8331	-0.00684		90.4429	90.7004		Mean Difference (d)	-0.0244894		90.5717	-0.257499		43.4084	42.5806		Mean Difference (d)	-0.25149		42.9945	0.827715		2225.03	2235.98		Mean Difference (d)	3.98357		2230.5	-10.9493		2866.63	2863.39		Mean Difference (d)	6.20849		2865.01	3.24026		43.6735	43.8203		Mean Difference (d)
	61.1213	60.7515		StDev difference (s)	0.353706		60.9364	0.369768		27.8468	28.1709		StDev difference (s)	0.602806		28.0088	-0.324136		6.97051	7.27763		StDev difference (s)	0.54905		7.12407	-0.307119		2809.76	2868.91		StDev difference (s)	37.0849		2839.33	-59.1446		142.871	145.613		StDev difference (s)	19.6177		144.242	-2.74269		95.1511	95.1592		StDev difference (s)
	83.655	82.4663					83.0606	1.18875		46.1058	44.1688					45.1373	1.93699		20.8333	20.4861					20.6597	0.347222		1698.19	1575.13					1636.66	123.056		531.08	474.621					502.851	56.4589		76.1508	76.8171
	26.7616	26.6451		d-1.96s-lower limit	-0.550645		26.7033	0.116495		13.2921	13.1273		d-1.96s-lower limit	-1.20599		13.2097	0.164815		0	0		d-1.96s-lower limit	-1.32763		0	0		196.55	195.664		d-1.96s-lower limit	-68.7029		196.107	0.885853		82.1297	78.701		d-1.96s-lower limit	-32.2422		80.4154	3.42876		70.506	71.2916		d-1.96s-lower limit
	82.4672	82.4145		d+1.96s-upper limit	0.835882		82.4409	0.052699		22.516	22.3191		d+1.96s-upper limit	1.15701		22.4176	0.196947		1.75953	1.46628		d+1.96s-upper limit	0.824647		1.6129	0.293255		971.442	969.143		d+1.96s-upper limit	76.6701		970.292	2.29883		116.155	114.719		d+1.96s-upper limit	44.6591		115.437	1.43611		89.2912	89.3874		d+1.96s-upper limit
	19.5984	19.4652					19.5318	0.133222		11.1373	11.0323					11.0848	0.104912		0	0					0	0		130.66	132.248					131.454	-1.58808		76.1753	72.7169					74.4461	3.45842		63.1568	64.507
	30.1045	30.0571					30.0808	0.047377		16.4459	16.116					16.281	0.329928		0.724638	0.724638					0.724638	0		376.502	376.785					376.643	-0.282661		92.2326	87.8085					90.0206	4.42407		80.3107	81.0874
	128.186	128.155					128.171	0.030837		126.765	127.266					127.015	-0.50126		59.5308	60.5882					60.0595	-1.05744		6483.64	6484.53					6484.08	-0.897549		5929.98	5965.02					5947.5	-35.0383		52.2045	52.0603
	66.7947	66.555					66.6749	0.239632		37.6521	37.7851					37.7186	-0.133038		16.5312	16.8478					16.6895	-0.316661		1550.68	1548.04					1549.36	2.63682		353.587	348.466					351.027	5.12114		81.357	81.554
	32.5975	32.6796					32.6386	-0.082118		25.2361	25.4636					25.3499	-0.227442		3.75	3.75					3.75	0		162.799	162.419					162.609	0.379779		316.393	321.051					318.722	-4.65795		33.9453	33.5654
	23.3505	23.3152					23.3329	0.035281		8.06901	7.94293					8.00597	0.126086		0	0					0	0		127.956	123.742					125.849	4.21349		35.8157	36.0257					35.9207	-0.210002		78.1121	77.433
	49.1056	48.4046					48.7551	0.700979		40.2149	39.9926					40.1038	0.222253		14.1333	14.4385					14.2859	-0.30517		397.562	393.511					395.536	4.05021		1147.72	1147.63					1147.67	0.089062		25.7081	25.5143
	67.5469	68.0275					67.7872	-0.480628		33.9669	34.9035					34.4352	-0.936576		11.1675	12.0112					11.5893	-0.84366		1330.95	1392.94					1361.94	-61.9912		457.577	456.402					456.989	1.17511		74.3578	75.2608
	48.3305	47.8923					48.1114	0.438198		33.4016	33.5733					33.4874	-0.17163		11.2782	12.782					12.0301	-1.50376		1242.16	1200.26					1221.21	41.8968		614.648	568.355					591.502	46.2928		66.8845	67.844
	59.5274	59.4537					59.4906	0.073754		47.0674	47.0233					47.0454	0.044168		25.5814	26.3333					25.9574	-0.751938		1018.88	999.065					1008.97	19.81		610.558	603.386					606.972	7.17184		62.4723	62.2872
	45.101	45.1449					45.123	-0.043841		22.2667	22.6449					22.4558	-0.378236		2.55319	3.40426					2.97872	-0.851064		196.891	198.204					197.547	-1.3131		181.205	183.18					182.193	-1.97523		52.0239	51.9187
	28.4462	28.6667					28.5565	-0.220459		13.1249	14.0567					13.5908	-0.931856		0.253807	0.507614					0.380711	-0.253807		215.595	222.154					218.875	-6.55827		82.5348	82.1256					82.3302	0.409128		72.2727	72.9617
	57.8098	57.6672								38.9576	38.9821								15.1196	15.3711								1308.16	1304.18								844.026	837.818								65.4868	65.7532
	28.6107	28.565								29.9787	30.0064								17.5452	17.5788								1497.48	1499.94								1420.94	1428.06								18.3399	18.4882
	TBC
	SDNN									RMSSD									PNN50									LFMS									HFMS									LFNU
	ECG	TBC								Test 1	Test 2								Test 1	Test 2								Test 1	Test 2								Test 1	Test 2								Test 1	Test 2
	Score	Score					Mean	Difference		Score	Score					Mean	Difference		Score	Score					Mean	Difference		Score	Score					Mean	Difference		Score	Score					Mean	Difference		Score	Score
	92.3703	93.1911					92.7807	-0.820749		70.2887	69.998					70.1433	0.290663		44.4853	44.6886					44.587	-0.203351		1926.09	1912.91					1919.5	13.1797		1806.93	1776.39					1791.66	30.5409		51.5754	51.8297
	66.4919	66.4371					66.4645	0.054727		54.3542	54.4018					54.378	-0.047577		24.3119	24.3119					24.3119	0		1793.76	1788.85					1791.3	4.91462		592.277	593.097					592.687	-0.820126		75.0959	75.018
	86.8297	75.9328		Mean Difference (d)	-0.717651		81.3812	10.8969		90.4429	67.5302		Mean Difference (d)	0.447143		78.9865	22.9127		43.4084	42.4437		Mean Difference (d)	-0.305396		42.926	0.96463		2225.03	1620.69		Mean Difference (d)	17.2531		1922.86	604.333		2866.63	1650.98		Mean Difference (d)	49.1862		2258.8	1215.66		43.6735	49.5168		Mean Difference (d)
	61.1213	60.8404		StDev difference (s)	5.88783		60.9809	0.280815		27.8468	28.1046		StDev difference (s)	5.87504		27.9757	-0.257853		6.97051	7.25807		StDev difference (s)	0.561664		7.11429	-0.287556		2809.76	2987.66		StDev difference (s)	162.16		2898.71	-177.902		142.871	157.817		StDev difference (s)	290.745		150.344	-14.9466		95.1511	94.9718		StDev difference (s)
	83.655	106.235					94.9448	-22.5796		46.1058	49.6389					47.8723	-3.53315		20.8333	22.3368					21.5851	-1.50344		1698.19	1951.93					1825.06	-253.749		531.08	824.623					677.852	-293.543		76.1508	70.2695
	26.7616	26.6451		d-1.96s-lower limit	-12.2578		26.7033	0.116495		13.2921	13.1273		d-1.96s-lower limit	-11.0679		13.2097	0.164815		0	0		d-1.96s-lower limit	-1.40626		0	0		196.55	195.664		d-1.96s-lower limit	-300.581		196.107	0.885853		82.1297	78.701		d-1.96s-lower limit	-520.675		80.4154	3.42876		70.506	71.2916		d-1.96s-lower limit
	82.4672	82.4145		d+1.96s-upper limit	10.8225		82.4409	0.052699		22.516	22.3191		d+1.96s-upper limit	11.9622		22.4176	0.196947		1.75953	1.46628		d+1.96s-upper limit	0.795465		1.6129	0.293255		971.442	969.143		d+1.96s-upper limit	335.087		970.292	2.29883		116.155	114.719		d+1.96s-upper limit	619.047		115.437	1.43611		89.2912	89.3874		d+1.96s-upper limit
	19.5984	19.9316					19.765	-0.333139		11.1373	13.3218					12.2295	-2.18457		0	0.561798					0.280899	-0.561798		130.66	130.07					130.365	0.589427		76.1753	74.4604					75.3179	1.71494		63.1568	63.5599
	30.1045	30.0571					30.0808	0.047377		16.4459	16.116					16.281	0.329928		0.724638	0.724638					0.724638	0		376.502	376.785					376.643	-0.282661		92.2326	87.8085					90.0206	4.42407		80.3107	81.0874
	128.186	128.155					128.171	0.030837		126.765	127.266					127.015	-0.50126		59.5308	60.5882					60.0595	-1.05744		6483.64	6484.53					6484.08	-0.897549		5929.98	5965.02					5947.5	-35.0383		52.2045	52.0603
	66.7947	66.7831					66.7889	0.011574		37.6521	37.749					37.7005	-0.096903		16.5312	16.8022					16.6667	-0.271003		1550.68	1551.83					1551.25	-1.14477		353.587	350.189					351.888	3.39826		81.357	81.5134
	32.5975	32.6796					32.6386	-0.082118		25.2361	25.4636					25.3499	-0.227442		3.75	3.75					3.75	0		162.799	162.419					162.609	0.379779		316.393	321.051					318.722	-4.65795		33.9453	33.5654
	23.3505	23.3378					23.3441	0.01274		8.06901	7.93319					8.0011	0.135824		0	0					0	0		127.956	125.742					126.849	2.2131		35.8157	35.7107					35.7632	0.105024		78.1121	77.8636
	49.1056	49.0355					49.0706	0.070085		40.2149	40.1668					40.1908	0.048086		14.1333	14.6667					14.4	-0.533334		397.562	395.622					396.592	1.94002		1147.72	1144.7					1146.21	3.0212		25.7081	25.6649
	67.5469	67.5676					67.5572	-0.020709		33.9669	34.0159					33.9914	-0.048983		11.1675	11.1675					11.1675	0		1330.95	1327.14					1329.05	3.80489		457.577	458.197					457.887	-0.62002		74.3578	74.2768
	48.3305	47.8053					48.0679	0.525218		33.4016	32.7897					33.0956	0.611947		11.2782	11.3636					11.3209	-0.085441		1242.16	1112.98					1177.57	129.174		614.648	585.424					600.036	29.2243		66.8845	65.5139
	59.5274	59.3803					59.4539	0.147102		47.0674	46.9509					47.0092	0.116531		25.5814	26.2458					25.9136	-0.664452		1018.88	999.065					1008.97	19.81		610.558	603.386					606.972	7.17184		62.4723	62.2872
	45.101	45.1449					45.123	-0.043841		22.2667	22.6449					22.4558	-0.378236		2.55319	3.40426					2.97872	-0.851064		196.891	198.204					197.547	-1.3131		181.205	183.18					182.193	-1.97523		52.0239	51.9187
	28.4462	30.448					29.4471	-2.0018		13.1249	22.1606					17.6427	-9.03577		0.253807	1.29534					0.774572	-1.04153		215.595	236.021					225.808	-20.4257		82.5348	96.5179					89.5263	-13.9831		72.2727	70.8548
	57.8098	58.5275								38.9576	38.5104								15.1196	15.425								1308.16	1290.91								844.026	794.84								65.4868	65.3922
	28.6107	29.6398								29.9787	27.8787								17.5452	17.5782								1497.48	1498.98								1420.94	1354.94								18.3399	17.9071
	AC									AC									AC																		AC									AC
	SDNN									RMSSD									PNN50									LFMS									HFMS									LFNU
	ECG	AC								Test 1	Test 2								Test 1	Test 2								Test 1	Test 2								Test 1	Test 2								Test 1	Test 2
	Score	Score					Mean	Difference		Score	Score					Mean	Difference		Score	Score					Mean	Difference		Score	Score					Mean	Difference		Score	Score					Mean	Difference		Score	Score
	92.3703	93.1911					92.7807	-0.820749		70.2887	69.998					70.1433	0.290663		44.4853	44.6886					44.587	-0.203351		1926.09	1912.91					1919.5	13.1797		1806.93	1776.39					1791.66	30.5409		51.5754	51.8297
	66.4919	66.4371					66.4645	0.054727		54.3542	54.4018					54.378	-0.047577		24.3119	24.3119					24.3119	0		1793.76	1788.85					1791.3	4.91462		592.277	593.097					592.687	-0.820126		75.0959	75.018
	86.8297	75.7546		Mean Difference (d)	-2.5329		81.2921	11.0751		90.4429	67.4727		Mean Difference (d)	-0.490363		78.9578	22.9702		43.4084	42.7653		Mean Difference (d)	-0.279793		43.0868	0.643087		2225.03	1618.28		Mean Difference (d)	0.231735		1921.65	606.75		2866.63	1634.62		Mean Difference (d)	-60.9479		2250.63	1232.02		43.6735	49.7285		Mean Difference (d)
	61.1213	60.8404		StDev difference (s)	10.3714		60.9809	0.280815		27.8468	28.1046		StDev difference (s)	9.0238		27.9757	-0.257853		6.97051	7.25807		StDev difference (s)	0.506405		7.11429	-0.287556		2809.76	2987.66		StDev difference (s)	180.586		2898.71	-177.902		142.871	157.817		StDev difference (s)	604.338		150.344	-14.9466		95.1511	94.9718		StDev difference (s)
	83.655	105.588					94.6213	-21.9325		46.1058	47.7435					46.9246	-1.63774		20.8333	21.9931					21.4132	-1.15979		1698.19	1833.69					1765.94	-135.51		531.08	755.8					643.44	-224.72		76.1508	70.779
	26.7616	26.6451		d-1.96s-lower limit	-22.8608		26.7033	0.116495		13.2921	13.1273		d-1.96s-lower limit	-18.177		13.2097	0.164815		0	0		d-1.96s-lower limit	-1.27235		0	0		196.55	195.664		d-1.96s-lower limit	-353.718		196.107	0.885853		82.1297	78.701		d-1.96s-lower limit	-1245.45		80.4154	3.42876		70.506	71.2916		d-1.96s-lower limit
	82.4672	82.4145		d+1.96s-upper limit	17.795		82.4409	0.052699		22.516	22.3191		d+1.96s-upper limit	17.1963		22.4176	0.196947		1.75953	1.46628		d+1.96s-upper limit	0.71276		1.6129	0.293255		971.442	969.143		d+1.96s-upper limit	354.181		970.292	2.29883		116.155	114.719		d+1.96s-upper limit	1123.55		115.437	1.43611		89.2912	89.3874		d+1.96s-upper limit
	19.5984	19.5069					19.5527	0.091592		11.1373	11.015					11.0761	0.122226		0	0					0	0		130.66	131.088					130.874	-0.428344		76.1753	73.5349					74.8551	2.64042		63.1568	64.0482
	30.1045	30.0571					30.0808	0.047377		16.4459	16.116					16.281	0.329928		0.724638	0.724638					0.724638	0		376.502	376.785					376.643	-0.282661		92.2326	87.8085					90.0206	4.42407		80.3107	81.0874
	128.186	128.155					128.171	0.030837		126.765	127.266					127.015	-0.50126		59.5308	60.5882					60.0595	-1.05744		6483.64	6484.53					6484.08	-0.897549		5929.98	5965.02					5947.5	-35.0383		52.2045	52.0603
	66.7947	66.7831					66.7889	0.011574		37.6521	37.749					37.7005	-0.096903		16.5312	16.8022					16.6667	-0.271003		1550.68	1551.83					1551.25	-1.14477		353.587	350.189					351.888	3.39826		81.357	81.5134
	32.5975	32.6796					32.6386	-0.082118		25.2361	25.4636					25.3499	-0.227442		3.75	3.75					3.75	0		162.799	162.419					162.609	0.379779		316.393	321.051					318.722	-4.65795		33.9453	33.5654
	23.3505	23.3378					23.3441	0.01274		8.06901	7.93319					8.0011	0.135824		0	0					0	0		127.956	125.742					126.849	2.2131		35.8157	35.7107					35.7632	0.105024		78.1121	77.8636
	49.1056	49.0355					49.0706	0.070085		40.2149	40.1668					40.1908	0.048086		14.1333	14.6667					14.4	-0.533334		397.562	395.622					396.592	1.94002		1147.72	1144.7					1146.21	3.0212		25.7081	25.6649
	67.5469	67.5676					67.5572	-0.020709		33.9669	34.0159					33.9914	-0.048983		11.1675	11.1675					11.1675	0		1330.95	1327.14					1329.05	3.80489		457.577	458.197					457.887	-0.62002		74.3578	74.2768
	48.3305	47.4319					47.8812	0.898584		33.4016	33.2527					33.3271	0.148955		11.2782	12.5					11.8891	-1.2218		1242.16	1172.3					1207.23	69.8631		614.648	527.264					570.956	87.3845		66.8845	68.9494
	59.5274	59.3803					59.4539	0.147102		47.0674	46.9509					47.0092	0.116531		25.5814	26.2458					25.9136	-0.664452		1018.88	999.065					1008.97	19.81		610.558	603.386					606.972	7.17184		62.4723	62.2872
	45.101	45.1449					45.123	-0.043841		22.2667	22.6449					22.4558	-0.378236		2.55319	3.40426					2.97872	-0.851064		196.891	198.204					197.547	-1.3131		181.205	183.18					182.193	-1.97523		52.0239	51.9187
	28.4462	66.5611					47.5037	-38.1149		13.1249	43.7699					28.4474	-30.6451		0.253807	0.25641					0.255109	-0.002603		215.595	619.755					417.675	-404.16		82.5348	2333.33					1207.93	-2250.8		72.2727	20.9856
	57.8098	60.3427								38.9576	39.4479								15.1196	15.3994								1308.16	1307.93								844.026	904.974								65.4868	63.0119
	28.6107	28.8679								29.9787	27.6969								17.5452	17.6608								1497.48	1483.49								1420.94	1388.37								18.3399	20.5698
	UN									UN									UN									UN									UN									UN
	SDNN									RMSSD									PNN50									LFMS									HFMS									LFNU
	ECG	UN								Test 1	Test 2								Test 1	Test 2								Test 1	Test 2								Test 1	Test 2								Test 1	Test 2
	Score	Score					Mean	Difference		Score	Score					Mean	Difference		Score	Score					Mean	Difference		Score	Score					Mean	Difference		Score	Score					Mean	Difference		Score	Score
	92.3703	92.2463					92.3083	0.123996		70.2887	69.9294					70.109	0.359315		44.4853	44.4853					44.4853	0		1926.09	1912.91					1919.5	13.1797		1806.93	1776.39					1791.66	30.5409		51.5754	51.8297
	66.4919	66.4992					66.4955	-0.007357		54.3542	54.4433					54.3988	-0.089042		24.3119	24.3678					24.3399	-0.055889		1793.76	1787.76					1790.76	6.00467		592.277	592.938					592.607	-0.66091		75.0959	75.0116
	86.8297	283.57		Mean Difference (d)	-26.6419		185.2	-196.74		90.4429	390.829		Mean Difference (d)	-41.0944		240.636	-300.386		43.4084	42.7653		Mean Difference (d)	-0.975256		43.0868	0.643087		2225.03	85261.4		Mean Difference (d)	-5882.2		43743.2	-83036.4		2866.63	20557.6		Mean Difference (d)	-2971.52		11712.1	-17690.9		43.6735	80.5322		Mean Difference (d)
	61.1213	60.8495		StDev difference (s)	57.5053		60.9854	0.271713		27.8468	28.0449		StDev difference (s)	88.9219		27.9459	-0.198159		6.97051	7.27763		StDev difference (s)	2.21851		7.12407	-0.307119		2809.76	2865.17		StDev difference (s)	19149.2		2837.47	-55.4083		142.871	140.842		StDev difference (s)	6483.68		141.856	2.02889		95.1511	95.3039		StDev difference (s)
	83.655	148.53					116.092	-64.8746		46.1058	131.041					88.5736	-84.9356		20.8333	21.3058					21.0696	-0.472509		1698.19	3574.9					2636.54	-1876.71		531.08	5068.75					2799.92	-4537.67		76.1508	41.3347
	26.7616	26.6451		d-1.96s-lower limit	-139.352		26.7033	0.116495		13.2921	13.1273		d-1.96s-lower limit	-215.381		13.2097	0.164815		0	0		d-1.96s-lower limit	-5.32354		0	0		196.55	195.664		d-1.96s-lower limit	-43414.7		196.107	0.885853		82.1297	78.701		d-1.96s-lower limit	-15679.5		80.4154	3.42876		70.506	71.2916		d-1.96s-lower limit
	82.4672	82.4145		d+1.96s-upper limit	86.0685		82.4409	0.052699		22.516	22.3191		d+1.96s-upper limit	133.193		22.4176	0.196947		1.75953	1.46628		d+1.96s-upper limit	3.37303		1.6129	0.293255		971.442	969.143		d+1.96s-upper limit	31650.3		970.292	2.29883		116.155	114.719		d+1.96s-upper limit	9736.5		115.437	1.43611		89.2912	89.3874		d+1.96s-upper limit
	19.5984	19.9316					19.765	-0.333139		11.1373	13.3218					12.2295	-2.18457		0	0.561798					0.280899	-0.561798		130.66	130.07					130.365	0.589427		76.1753	74.4604					75.3179	1.71494		63.1568	63.5599
	30.1045	30.0571					30.0808	0.047377		16.4459	16.116					16.281	0.329928		0.724638	0.724638					0.724638	0		376.502	376.785					376.643	-0.282661		92.2326	87.8085					90.0206	4.42407		80.3107	81.0874
	128.186	128.155					128.171	0.030837		126.765	127.266					127.015	-0.50126		59.5308	60.5882					60.0595	-1.05744		6483.64	6484.53					6484.08	-0.897549		5929.98	5965.02					5947.5	-35.0383		52.2045	52.0603
	66.7947	66.555					66.6749	0.239632		37.6521	37.7851					37.7186	-0.133038		16.5312	16.8478					16.6895	-0.316661		1550.68	1548.04					1549.36	2.63682		353.587	348.466					351.027	5.12114		81.357	81.554
	32.5975	32.6796					32.6386	-0.082118		25.2361	25.4636					25.3499	-0.227442		3.75	3.75					3.75	0		162.799	162.419					162.609	0.379779		316.393	321.051					318.722	-4.65795		33.9453	33.5654
	23.3505	23.3152					23.3329	0.035281		8.06901	7.94293					8.00597	0.126086		0	0					0	0		127.956	123.742					125.849	4.21349		35.8157	36.0257					35.9207	-0.210002		78.1121	77.433
	49.1056	48.4046					48.7551	0.700979		40.2149	39.9926					40.1038	0.222253		14.1333	14.4385					14.2859	-0.30517		397.562	393.511					395.536	4.05021		1147.72	1147.63					1147.67	0.089062		25.7081	25.5143
	67.5469	68.0275					67.7872	-0.480628		33.9669	34.9035					34.4352	-0.936576		11.1675	12.0112					11.5893	-0.84366		1330.95	1392.94					1361.94	-61.9912		457.577	456.402					456.989	1.17511		74.3578	75.2608
	48.3305	170.535					109.433	-122.204		33.4016	233.075					133.238	-199.673		11.2782	16.6667					13.9724	-5.38847		1242.16	15207.8					8224.95	-13965.6		614.648	19243.6					9929.12	-18628.9		66.8845	44.112
	59.5274	59.4537					59.4906	0.073754		47.0674	47.0233					47.0454	0.044168		25.5814	26.3333					25.9574	-0.751938		1018.88	999.065					1008.97	19.81		610.558	603.386					606.972	7.17184		62.4723	62.2872
	45.101	45.1449					45.123	-0.043841		22.2667	22.6449					22.4558	-0.378236		2.55319	3.40426					2.97872	-0.851064		196.891	198.204					197.547	-1.3131		181.205	183.18					182.193	-1.97523		52.0239	51.9187
	28.4462	151.568					90.0071	-123.122		13.1249	205.718					109.421	-192.593		0.253807	8.80829					4.53105	-8.55448		215.595	13032.9					6624.26	-12817.3		82.5348	15698.4					7890.48	-15615.9		72.2727	45.2463
	57.8098	84.4517								38.9576	80.0519								15.1196	16.0949								1308.16	7190.36								844.026	3815.54								65.4868	63.0679
	28.6107	66.4429								29.9787	99.5632								17.5452	17.2749								1497.48	19386.3								1420.94	6789.46								18.3399	19.8203
[truncated: 21 more columns]
