# Supplementary material for: Validation of the Polar V800 heart rate monitor and comparison of artifact correction methods among adults with hypertension
Source: PLoS One. 2020 Oct 8;15(10):e0240220. doi: 10.1371/journal.pone.0240220 (PMC7544136; doi:10.1371/journal.pone.0240220)
Supplement: S5 Dataset — (XLSX) [file pone.0240220.s005.xlsx]

## Sheet: GENDER
FEMALE	Manual Correction (MC)
	SDNN									RMSSD									PNN50									LFMS									HFMS									LFNU
	ECG	MC								Test 1	Test 2								Test 1	Test 2								Test 1	Test 2								Test 1	Test 2								Test 1	Test 2
	Score	Score					Mean	Difference		Score	Score					Mean	Difference		Score	Score					Mean	Difference		Score	Score					Mean	Difference		Score	Score					Mean	Difference		Score	Score
	26.76	26.65					26.705	0.11		13.29	13.13					13.21	0.16		0	0					0	0		196.55	195.66					196.105	0.89		82.13	78.7					80.415	3.43		70.51	71.29
	19.6	19.47					19.535	0.13		11.14	11.03					11.085	0.11		0	0					0	0		130.66	132.25					131.455	-1.59		76.18	72.72					74.45	3.46		63.16	64.51
	55.09	54.79		Mean Difference (d)	0.1775		54.94	0.3		48.49	47.55		Mean Difference (d)	0.02875		48.02	0.94		12.01	11.23		Mean Difference (d)	-0.16125		11.62	0.78		1043.58	1046.68		Mean Difference (d)	5.025		1045.13	-3.1		787.5	782.21		Mean Difference (d)	6.76125		784.855	5.29		56.91	57.14		Mean Difference (d)
	32.6	32.68		StDev difference (s)	0.297694		32.64	-0.08		25.24	25.46		StDev difference (s)	0.526564		25.35	-0.22		3.75	3.75		StDev difference (s)	0.634045		3.75	0		162.8	162.42		StDev difference (s)	15.3241		162.61	0.38		316.39	321.05		StDev difference (s)	16.2599		318.72	-4.66		33.95	33.57		StDev difference (s)
	23.35	23.32					23.335	0.03		8.07	7.94					8.005	0.13		0	0					0	0		127.96	123.74					125.85	4.22		35.82	36.03					35.925	-0.21		78.11	77.43
	49.11	48.4		d-1.96s-lower limit	-0.405979		48.755	0.71		40.21	39.99		d-1.96s-lower limit	-1.00332		40.1	0.22		14.13	14.44		d-1.96s-lower limit	-1.40398		14.285	-0.31		397.56	393.51		d-1.96s-lower limit	-25.0102		395.535	4.05		1147.72	1147.63		d-1.96s-lower limit	-25.1082		1147.68	0.09		25.71	25.51		d-1.96s-lower limit
	48.33	47.89		d+1.96s-upper limit	0.760979		48.11	0.44		33.4	33.57		d+1.96s-upper limit	1.06082		33.485	-0.17		11.28	12.78		d+1.96s-upper limit	1.08148		12.03	-1.5		1242.16	1200.26		d+1.96s-upper limit	35.0602		1221.21	41.9		614.65	568.36		d+1.96s-upper limit	38.6307		591.505	46.29		66.88	67.84		d+1.96s-upper limit
	28.45	28.67					28.56	-0.22		13.12	14.06					13.59	-0.94		0.25	0.51					0.38	-0.26		215.6	222.15					218.875	-6.55		82.53	82.13					82.33	0.4		72.27	72.96
	35.4112	35.2338								24.12	24.0912								5.1775	5.33875								439.609	434.584								392.865	386.104								58.4375	58.7812
	13.4615	13.2541								15.14	14.8662								6.21988	6.37248								445.468	435.386								414.249	410.91								18.8631	19.144
	Kubios HRV Premium (ver.3.2) Threshold-based Correction									TBC									TBC									TBC									TBC									TBC
	SDNN									RMSSD									PNN50									LFMS									HFMS									LFNU
	ECG	TBC								Test 1	Test 2								Test 1	Test 2								Test 1	Test 2								Test 1	Test 2								Test 1	Test 2
	Score	Score					Mean	Difference		Score	Score					Mean	Difference		Score	Score					Mean	Difference		Score	Score					Mean	Difference		Score	Score					Mean	Difference		Score	Score
	26.76	26.6451					26.7025	0.114941		13.29	13.1273					13.2087	0.162669		0	0					0	0		196.55	195.664					196.107	0.88618		82.13	78.701					80.4155	3.42903		70.51	71.2916
	19.6	19.9316					19.7658	-0.331588		11.14	13.3218					12.2309	-2.18183		0	0.561798					0.280899	-0.561798		130.66	130.07					130.365	0.589844		76.18	74.4604					75.3202	1.71961		63.16	63.5599
	55.09	55.0022		Mean Difference (d)	-0.199395		55.0461	0.087772		48.49	46.1526		Mean Difference (d)	-1.01946		47.3213	2.33736		12.01	11.5903		Mean Difference (d)	-0.225967		11.8001	0.419704		1043.58	1171.04		Mean Difference (d)	-1.58594		1107.31	-127.455		787.5	761.39		Mean Difference (d)	5.62097		774.445	26.1103		56.91	60.5238		Mean Difference (d)
	32.6	32.6796		StDev difference (s)	0.764599		32.6398	-0.079642		25.24	25.4636		StDev difference (s)	3.4664		25.3518	-0.223591		3.75	3.75		StDev difference (s)	0.458416		3.75	0		162.8	162.419		StDev difference (s)	69.0116		162.61	0.380922		316.39	321.051		StDev difference (s)	14.7571		318.72	-4.66078		33.95	33.5654		StDev difference (s)
	23.35	23.3378					23.3439	0.012225		8.07	7.93319					8.00159	0.136811		0	0					0	0		127.96	125.742					126.851	2.21753		35.82	35.7107					35.7653	0.109346		78.11	77.8636
	49.11	49.0355		d-1.96s-lower limit	-1.69801		49.0728	0.074458		40.21	40.1668		d-1.96s-lower limit	-7.81361		40.1884	0.043205		14.13	14.6667		d-1.96s-lower limit	-1.12446		14.3983	-0.536667		397.56	395.622		d-1.96s-lower limit	-136.849		396.591	1.93842		1147.72	1144.7		d-1.96s-lower limit	-23.3029		1146.21	3.02197		25.71	25.6649		d-1.96s-lower limit
	48.33	47.8053		d+1.96s-upper limit	1.29922		48.0676	0.524704		33.4	32.7897		d+1.96s-upper limit	5.77469		33.0948	0.610326		11.28	11.3636		d+1.96s-upper limit	0.672529		11.3218	-0.083636		1242.16	1112.98		d+1.96s-upper limit	133.677		1177.57	129.176		614.65	585.424		d+1.96s-upper limit	34.5448		600.037	29.2262		66.88	65.5139		d+1.96s-upper limit
	28.45	30.448					29.449	-1.99803		13.12	22.1606					17.6403	-9.04062		0.25	1.29534					0.772668	-1.04534		215.6	236.021					225.811	-20.4212		82.53	96.5179					89.5239	-13.9879		72.27	70.8548
	35.4112	35.6106								24.12	25.1395								5.1775	5.40347								439.609	441.195								392.865	387.244								58.4375	58.6047
	13.4615	13.1858								15.14	13.7055								6.21988	6.10684								445.468	441.176								414.249	406.818								18.8631	18.7841
	Kubios HRV Premium (ver.3.2) Automatic Correction									AC									AC									AC									AC									AC
	SDNN									RMSSD									PNN50									LFMS									HFMS									LFNU
	ECG	AC								Test 1	Test 2								Test 1	Test 2								Test 1	Test 2								Test 1	Test 2								Test 1	Test 2
	Score	Score					Mean	Difference		Score	Score					Mean	Difference		Score	Score					Mean	Difference		Score	Score					Mean	Difference		Score	Score					Mean	Difference		Score	Score
	26.76	26.6451					26.7025	0.114941		13.29	13.1273					13.2087	0.162669		0	0					0	0		196.55	195.664					196.107	0.88618		82.13	78.701					80.4155	3.42903		70.51	71.2916
	19.6	19.5069					19.5534	0.093143		11.14	11.015					11.0775	0.12497		0	0					0	0		130.66	131.088					130.874	-0.427927		76.18	73.5349					74.8575	2.64509		63.16	64.0482
	55.09	48.2446		Mean Difference (d)	-3.76906		51.6673	6.84542		48.49	35.1054		Mean Difference (d)	-2.10924		41.7977	13.3846		12.01	11.3456		Mean Difference (d)	-0.13734		11.6778	0.664354		1043.58	731.454		Mean Difference (d)	-2.14621		887.517	312.126		787.5	498.485		Mean Difference (d)	-233.732		642.993	289.015		56.91	59.4125		Mean Difference (d)
	32.6	32.6796		StDev difference (s)	14.0738		32.6398	-0.079642		25.24	25.4636		StDev difference (s)	12.439		25.3518	-0.223591		3.75	3.75		StDev difference (s)	0.543391		3.75	0		162.8	162.419		StDev difference (s)	194.796		162.61	0.380922		316.39	321.051		StDev difference (s)	821.174		318.72	-4.66078		33.95	33.5654		StDev difference (s)
	23.35	23.3378					23.3439	0.012225		8.07	7.93319					8.00159	0.136811		0	0					0	0		127.96	125.742					126.851	2.21753		35.82	35.7107					35.7653	0.109346		78.11	77.8636
	49.11	49.0355		d-1.96s-lower limit	-31.3538		49.0728	0.074458		40.21	40.1668		d-1.96s-lower limit	-26.4897		40.1884	0.043205		14.13	14.6667		d-1.96s-lower limit	-1.20239		14.3983	-0.536667		397.56	395.622		d-1.96s-lower limit	-383.946		396.591	1.93842		1147.72	1144.7		d-1.96s-lower limit	-1843.23		1146.21	3.02197		25.71	25.6649		d-1.96s-lower limit
	48.33	47.4319		d+1.96s-upper limit	23.8157		47.881	0.89807		33.4	33.2527		d+1.96s-upper limit	22.2713		33.3263	0.147334		11.28	12.5		d+1.96s-upper limit	0.927707		11.89	-1.22		1242.16	1172.3		d+1.96s-upper limit	379.654		1207.23	69.8648		614.65	527.264		d+1.96s-upper limit	1375.77		570.957	87.3864		66.88	68.9494		d+1.96s-upper limit
	28.45	66.5611					47.5056	-38.1111		13.12	43.7699					28.445	-30.6499		0.25	0.25641					0.253205	-0.00641		215.6	619.755					417.678	-404.155		82.53	2333.33					1207.93	-2250.8		72.27	20.9856
	35.4112	39.1803								24.12	26.2292								5.1775	5.31484								439.609	441.755								392.865	626.597								58.4375	52.7226
	13.4615	16.1887								15.14	13.9822								6.21988	6.41686								445.468	375.384								414.249	779.765								18.8631	22.4231
	Uncorrected (UN)
	SDNN									RMSSD									PNN50									LFMS									HFMS									LFNU
	ECG	UN								Test 1	Test 2								Test 1	Test 2								Test 1	Test 2								Test 1	Test 2								Test 1	Test 2
	Score	Score					Mean	Difference		Score	Score					Mean	Difference		Score	Score					Mean	Difference		Score	Score					Mean	Difference		Score	Score					Mean	Difference		Score	Score
	26.76	26.6451					26.7025	0.114941		13.29	13.1273					13.2087	0.162669		0	0					0	0		196.55	195.664					196.107	0.88618		82.13	78.701					80.4155	3.42903		70.51	71.2916
	19.6	19.9316					19.7658	-0.331588		11.14	13.3218					12.2309	-2.18183		0	0.561798					0.280899	-0.561798		130.66	130.07					130.365	0.589844		76.18	74.4604					75.3202	1.71961		63.16	63.5599
	55.09	152.224		Mean Difference (d)	-42.7517		103.657	-97.1345		48.49	204.343		Mean Difference (d)	-68.7529		126.416	-155.853		12.01	17.1196		Mean Difference (d)	-2.4906		14.5648	-5.10957		1043.58	12346.4		Mean Difference (d)	-4759.46		6695.01	-11302.9		787.5	15972.9		Mean Difference (d)	-6178.73		8380.18	-15185.4		56.91	43.5148		Mean Difference (d)
	32.6	32.6796		StDev difference (s)	59.6491		32.6398	-0.079642		25.24	25.4636		StDev difference (s)	95.2014		25.3518	-0.223591		3.75	3.75		StDev difference (s)	3.3627		3.75	0		162.8	162.419		StDev difference (s)	6610.13		162.61	0.380922		316.39	321.051		StDev difference (s)	8586.33		318.72	-4.66078		33.95	33.5654		StDev difference (s)
	23.35	23.3152					23.3326	0.034766		8.07	7.94293					8.00646	0.127073		0	0					0	0		127.96	123.742					125.851	4.21792		35.82	36.0257					35.9228	-0.20568		78.11	77.433
	49.11	48.4046		d-1.96s-lower limit	-159.664		48.7573	0.705352		40.21	39.9926		d-1.96s-lower limit	-255.348		40.1013	0.217372		14.13	14.4385		d-1.96s-lower limit	-9.08149		14.2843	-0.308503		397.56	393.511		d-1.96s-lower limit	-17715.3		395.536	4.04861		1147.72	1147.63		d-1.96s-lower limit	-23007.9		1147.68	0.089835		25.71	25.5143		d-1.96s-lower limit
	48.33	170.535		d+1.96s-upper limit	74.1606		109.432	-122.205		33.4	233.075		d+1.96s-upper limit	117.842		133.237	-199.675		11.28	16.6667		d+1.96s-upper limit	4.10028		13.9733	-5.38667		1242.16	15207.8		d+1.96s-upper limit	8196.4		8224.96	-13965.6		614.65	19243.6		d+1.96s-upper limit	10650.5		9929.12	-18628.9		66.88	44.112		d+1.96s-upper limit
	28.45	151.568					90.009	-123.118		13.12	205.718					109.419	-192.597		0.25	8.80829					4.52914	-8.55829		215.6	13032.9					6624.26	-12817.3		82.53	15698.4					7890.47	-15615.9		72.27	45.2463
	35.4112	78.1629								24.12	92.8729								5.1775	7.6681								439.609	5199.06								392.865	6571.59								58.4375	50.5297
	13.4615	66.9899								15.14	101.459								6.21988	7.56773								445.468	6944.44								414.249	8683.6								18.8631	18.3478
	MC
MALES	SDNN									RMSSD									PNN50									LFMS									HFMS									LFNU
	Test 1	Test 2								Test 1	Test 2								Test 1	Test 2								Test 1	Test 2								Test 1	Test 2								Test 1	Test 2
	Score	Score					Mean	Difference		Score	Score					Mean	Difference		Score	Score					Mean	Difference		Score	Score					Mean	Difference		Score	Score					Mean	Difference		Score	Score
	92.3703	92.2463					92.3083	0.123996		70.2887	69.9294					70.109	0.359315		44.4853	44.4853					44.4853	0		1926.09	1912.91					1919.5	13.1797		1806.93	1776.39					1791.66	30.5409		51.5754	51.8297
	66.4919	66.4992					66.4955	-0.007357		54.3542	54.4433					54.3988	-0.089042		24.3119	24.3678					24.3399	-0.055889		1793.76	1787.76					1790.76	6.00467		592.277	592.938					592.607	-0.66091		75.0959	75.0116
	86.8297	86.8365		Mean Difference (d)	0.225486		86.8331	-0.00684		90.4429	90.7004		Mean Difference (d)	0.248209		90.5717	-0.257499		43.4084	42.5806		Mean Difference (d)	-0.0888356		42.9945	0.827715		2225.03	2235.98		Mean Difference (d)	7.71527		2230.5	-10.9493		2866.63	2863.39		Mean Difference (d)	11.4318		2865.01	3.24026		43.6735	43.8203		Mean Difference (d)
	61.1213	60.7515		StDev difference (s)	0.531134		60.9364	0.369768		27.8468	28.1709		StDev difference (s)	1.19493		28.0088	-0.324136		6.97051	7.27763		StDev difference (s)	0.772525		7.12407	-0.307119		2809.76	2868.91		StDev difference (s)	44.2072		2839.33	-59.1446		142.871	145.613		StDev difference (s)	31.9576		144.242	-2.74269		95.1511	95.1592		StDev difference (s)
	83.655	82.4663					83.0606	1.18875		46.1058	44.1688					45.1373	1.93699		20.8333	20.4861					20.6597	0.347222		1698.19	1575.13					1636.66	123.056		531.08	474.621					502.851	56.4589		76.1508	76.8171
	82.4672	82.4145		d-1.96s-lower limit	-0.815537		82.4409	0.052699		22.516	22.3191		d-1.96s-lower limit	-2.09385		22.4176	0.196947		1.75953	1.46628		d-1.96s-lower limit	-1.60299		1.6129	0.293255		971.442	969.143		d-1.96s-lower limit	-78.9309		970.292	2.29883		116.155	114.719		d-1.96s-lower limit	-51.205		115.437	1.43611		89.2912	89.3874		d-1.96s-lower limit
	30.1045	30.0571		d+1.96s-upper limit	1.26651		30.0808	0.047377		16.4459	16.116		d+1.96s-upper limit	2.59027		16.281	0.329928		0.724638	0.724638		d+1.96s-upper limit	1.42531		0.724638	0		376.502	376.785		d+1.96s-upper limit	94.3615		376.643	-0.282661		92.2326	87.8085		d+1.96s-upper limit	74.0687		90.0206	4.42407		80.3107	81.0874		d+1.96s-upper limit
	128.186	128.155					128.171	0.030837		126.765	127.266					127.015	-0.50126		59.5308	60.5882					60.0595	-1.05744		6483.64	6484.53					6484.08	-0.897549		5929.98	5965.02					5947.5	-35.0383		52.2045	52.0603
	66.7947	66.555					66.6749	0.239632		37.6521	37.7851					37.7186	-0.133038		16.5312	16.8478					16.6895	-0.316661		1550.68	1548.04					1549.36	2.63682		353.587	348.466					351.027	5.12114		81.357	81.554
	64.6309	62.7899					63.7104	1.841		90.4779	86.2368					88.3574	4.24109		26.9841	24.8408					25.9124	2.14336		763.036	768.005					765.521	-4.96944		1178.4	1064.15					1121.27	114.248		39.1728	41.7745
	43.7099	43.6533					43.6816	0.056552		20.8347	20.581					20.7078	0.253682		1.50215	1.50215					1.50215	0		1008.73	1000.91					1004.82	7.81477		140.366	137.548					138.957	2.81814		87.7242	87.8605
	73.4392	73.0975					73.2683	0.341697		33.5761	34.1596					33.8678	-0.583577		11.4114	12.3494					11.8804	-0.937987		2262.14	2167.42					2214.78	94.7167		279.277	274.937					277.107	4.3396		88.9909	88.7226
	67.5469	68.0275					67.7872	-0.480628		33.9669	34.9035					34.4352	-0.936576		11.1675	12.0112					11.5893	-0.84366		1330.95	1392.94					1361.94	-61.9912		457.577	456.402					456.989	1.17511		74.3578	75.2608
	19.9796	20.0054					19.9925	-0.025887		9.3209	9.27921					9.30006	0.041692		0.239234	0.239234					0.239234	0		193.313	193.681					193.497	-0.36806		35.9463	35.5735					35.7599	0.372789		84.2937	84.4557
	59.5274	59.4537					59.4906	0.073754		47.0674	47.0233					47.0454	0.044168		25.5814	26.3333					25.9574	-0.751938		1018.88	999.065					1008.97	19.81		610.558	603.386					606.972	7.17184		62.4723	62.2872
	45.101	45.1449					45.123	-0.043841		22.2667	22.6449					22.4558	-0.378236		2.55319	3.40426					2.97872	-0.851064		196.891	198.204					197.547	-1.3131		181.205	183.18					182.193	-1.97523		52.0239	51.9187
	32.638	32.6063					32.6221	0.031747		14.569	14.5499					14.5594	0.019104		0.588235	0.588235					0.588235	0		249.54	247.982					248.761	1.55756		61.7854	58.3741					60.0798	3.41128		80.1195	80.9085
	64.9761	64.7506								44.9704	44.7222								17.5637	17.6525								1579.91	1572.2								904.521	893.089								71.4097	71.7597
	26.3873	26.3307								32.3771	32.0872								17.9586	17.9236								1487.76	1488.26								1492.59	1499.05								17.5889	17.3743
	TBC									TBC									TBC									TBC									TBC									TBC
	SDNN									RMSSD									PNN50									LFMS									HFMS									LFNU
	Test 1	Test 2								Test 1	Test 2								Test 1	Test 2								Test 1	Test 2								Test 1	Test 2								Test 1	Test 2
	Score	Score					Mean	Difference		Score	Score					Mean	Difference		Score	Score					Mean	Difference		Score	Score					Mean	Difference		Score	Score					Mean	Difference		Score	Score
	92.3703	93.1911					92.7807	-0.820749		70.2887	69.998					70.1433	0.290663		44.4853	44.6886					44.587	-0.203351		1926.09	1912.91					1919.5	13.1797		1806.93	1776.39					1791.66	30.5409		51.5754	51.8297
	66.4919	66.4371					66.4645	0.054727		54.3542	54.4018					54.378	-0.047577		24.3119	24.3119					24.3119	0		1793.76	1788.85					1791.3	4.91462		592.277	593.097					592.687	-0.820126		75.0959	75.018
	86.8297	75.9328		Mean Difference (d)	-0.714752		81.3812	10.8969		90.4429	67.5302		Mean Difference (d)	1.26409		78.9865	22.9127		43.4084	42.4437		Mean Difference (d)	-0.125427		42.926	0.96463		2225.03	1620.69		Mean Difference (d)	9.36745		1922.86	604.333		2866.63	1650.98		Mean Difference (d)	51.866		2258.8	1215.66		43.6735	49.5168		Mean Difference (d)
	61.1213	60.8404		StDev difference (s)	6.24745		60.9809	0.280815		27.8468	28.1046		StDev difference (s)	5.72854		27.9757	-0.257853		6.97051	7.25807		StDev difference (s)	0.665545		7.11429	-0.287556		2809.76	2987.66		StDev difference (s)	169.9		2898.71	-177.902		142.871	157.817		StDev difference (s)	309.645		150.344	-14.9466		95.1511	94.9718		StDev difference (s)
	83.655	106.235					94.9448	-22.5796		46.1058	49.6389					47.8723	-3.53315		20.8333	22.3368					21.5851	-1.50344		1698.19	1951.93					1825.06	-253.749		531.08	824.623					677.852	-293.543		76.1508	70.2695
	82.4672	82.4145		d-1.96s-lower limit	-12.9597		82.4409	0.052699		22.516	22.3191		d-1.96s-lower limit	-9.96384		22.4176	0.196947		1.75953	1.46628		d-1.96s-lower limit	-1.4299		1.6129	0.293255		971.442	969.143		d-1.96s-lower limit	-323.637		970.292	2.29883		116.155	114.719		d-1.96s-lower limit	-555.038		115.437	1.43611		89.2912	89.3874		d-1.96s-lower limit
	30.1045	30.0571		d+1.96s-upper limit	11.5302		30.0808	0.047377		16.4459	16.116		d+1.96s-upper limit	12.492		16.281	0.329928		0.724638	0.724638		d+1.96s-upper limit	1.17904		0.724638	0		376.502	376.785		d+1.96s-upper limit	342.372		376.643	-0.282661		92.2326	87.8085		d+1.96s-upper limit	658.77		90.0206	4.42407		80.3107	81.0874		d+1.96s-upper limit
	128.186	128.155					128.171	0.030837		126.765	127.266					127.015	-0.50126		59.5308	60.5882					60.0595	-1.05744		6483.64	6484.53					6484.08	-0.897549		5929.98	5965.02					5947.5	-35.0383		52.2045	52.0603
	66.7947	66.7831					66.7889	0.011574		37.6521	37.749					37.7005	-0.096903		16.5312	16.8022					16.6667	-0.271003		1550.68	1551.83					1551.25	-1.14477		353.587	350.189					351.888	3.39826		81.357	81.5134
	64.6309	63.3521					63.9915	1.27872		90.4779	87.1162					88.797	3.36177		26.9841	25.89					26.437	1.09416		763.036	778.846					770.941	-15.8105		1178.4	1114.05					1146.22	64.3458		39.1728	41.0131
	43.7099	43.6069					43.6584	0.102932		20.8347	20.5819					20.7083	0.252802		1.50215	1.49893					1.50054	0.003217		1008.73	1000.91					1004.82	7.81477		140.366	137.548					138.957	2.81814		87.7242	87.8605
	73.4392	74.9038					74.1715	-1.46462		33.5761	35.1428					34.3595	-1.56679		11.4114	11.6418					11.5266	-0.23038		2262.14	2293.49					2277.82	-31.3541		279.277	374.953					327.115	-95.6764		88.9909	85.9248
	67.5469	67.5676					67.5572	-0.020709		33.9669	34.0159					33.9914	-0.048983		11.1675	11.1675					11.1675	0		1330.95	1327.14					1329.05	3.80489		457.577	458.197					457.887	-0.62002		74.3578	74.2768
	19.9796	20.1168					20.0482	-0.137253		9.3209	9.31538					9.31814	0.005521		0.239234	0.246305					0.242769	-0.007071		193.313	194.183					193.748	-0.870059		35.9463	34.9089					35.4276	1.03738		84.2937	84.7401
	59.5274	59.3803					59.4539	0.147102		47.0674	46.9509					47.0092	0.116531		25.5814	26.2458					25.9136	-0.664452		1018.88	999.065					1008.97	19.81		610.558	603.386					606.972	7.17184		62.4723	62.2872
	45.101	45.1449					45.123	-0.043841		22.2667	22.6449					22.4558	-0.378236		2.55319	3.40426					2.97872	-0.851064		196.891	198.204					197.547	-1.3131		181.205	183.18					182.193	-1.97523		52.0239	51.9187
	32.638	32.6257					32.6319	0.012298		14.569	14.1156					14.3423	0.453415		0.588235	0					0.294117	0.588235		249.54	263.125					256.332	-13.585		61.7854	68.2733					65.0294	-6.48796		80.1195	79.3691
	64.9761	65.6908								44.9704	43.7063								17.5637	17.6891								1579.91	1570.55								904.521	852.655								71.4097	71.3556
	26.3873	27.6081								32.3771	30.6054								17.9586	18.0469								1487.76	1491.69								1492.59	1421.22								17.5889	16.6642
	AC
	SDNN									RMSSD									PNN50									LFMS									HFMS									LFNU
	Test 1	Test 2								Test 1	Test 2								Test 1	Test 2								Test 1	Test 2								Test 1	Test 2								Test 1	Test 2
	Score	Score					Mean	Difference		Score	Score					Mean	Difference		Score	Score					Mean	Difference		Score	Score					Mean	Difference		Score	Score					Mean	Difference		Score	Score
	92.3703	93.1911					92.7807	-0.820749		70.2887	69.998					70.1433	0.290663		44.4853	44.6886					44.587	-0.203351		1926.09	1912.91					1919.5	13.1797		1806.93	1776.39					1791.66	30.5409		51.5754	51.8297
	66.4919	66.4371					66.4645	0.054727		54.3542	54.4018					54.378	-0.047577		24.3119	24.3119					24.3119	0		1793.76	1788.85					1791.3	4.91462		592.277	593.097					592.687	-0.820126		75.0959	75.018
	86.8297	75.7546		Mean Difference (d)	-0.5823		81.2921	11.0751		90.4429	67.4727		Mean Difference (d)	4.12856		78.9578	22.9702		43.4084	42.7653		Mean Difference (d)	0.807162		43.0868	0.643087		2225.03	1618.28		Mean Difference (d)	2.19302		1921.65	606.75		2866.63	1634.62		Mean Difference (d)	97.8271		2250.63	1232.02		43.6735	49.7285		Mean Difference (d)
	61.1213	60.8404		StDev difference (s)	9.652		60.9809	0.280815		27.8468	28.1046		StDev difference (s)	14.7935		27.9757	-0.257853		6.97051	7.25807		StDev difference (s)	4.81902		7.11429	-0.287556		2809.76	2987.66		StDev difference (s)	192.145		2898.71	-177.902		142.871	157.817		StDev difference (s)	382.867		150.344	-14.9466		95.1511	94.9718		StDev difference (s)
	83.655	105.588					94.6213	-21.9325		46.1058	47.7435					46.9246	-1.63774		20.8333	21.9931					21.4132	-1.15979		1698.19	1833.69					1765.94	-135.51		531.08	755.8					643.44	-224.72		76.1508	70.779
	82.4672	82.4145		d-1.96s-lower limit	-19.5002		82.4409	0.052699		22.516	22.3191		d-1.96s-lower limit	-24.8667		22.4176	0.196947		1.75953	1.46628		d-1.96s-lower limit	-8.63813		1.6129	0.293255		971.442	969.143		d-1.96s-lower limit	-374.412		970.292	2.29883		116.155	114.719		d-1.96s-lower limit	-652.592		115.437	1.43611		89.2912	89.3874		d-1.96s-lower limit
	30.1045	30.0571		d+1.96s-upper limit	18.3356		30.0808	0.047377		16.4459	16.116		d+1.96s-upper limit	33.1238		16.281	0.329928		0.724638	0.724638		d+1.96s-upper limit	10.2525		0.724638	0		376.502	376.785		d+1.96s-upper limit	378.798		376.643	-0.282661		92.2326	87.8085		d+1.96s-upper limit	848.246		90.0206	4.42407		80.3107	81.0874		d+1.96s-upper limit
	128.186	128.155					128.171	0.030837		126.765	127.266					127.015	-0.50126		59.5308	60.5882					60.0595	-1.05744		6483.64	6484.53					6484.08	-0.897549		5929.98	5965.02					5947.5	-35.0383		52.2045	52.0603
	66.7947	66.7831					66.7889	0.011574		37.6521	37.749					37.7005	-0.096903		16.5312	16.8022					16.6667	-0.271003		1550.68	1551.83					1551.25	-1.14477		353.587	350.189					351.888	3.39826		81.357	81.5134
	64.6309	42.8849					53.7579	21.746		90.4779	33.9234					62.2006	56.5545		26.9841	7.64331					17.3137	19.3408		763.036	670.089					716.562	92.947		1178.4	251.348					714.872	927.048		39.1728	72.6118
	43.7099	43.6069					43.6584	0.102932		20.8347	20.5819					20.7083	0.252802		1.50215	1.49893					1.50054	0.003217		1008.73	1000.91					1004.82	7.81477		140.366	137.548					138.957	2.81814		87.7242	87.8605
	73.4392	93.9074					83.6733	-20.4683		33.5761	41.435					37.5055	-7.85897		11.4114	13.4731					12.4422	-2.06164		2262.14	2666.22					2464.18	-404.083		279.277	558.122					418.699	-278.845		88.9909	82.6481
	67.5469	67.5676					67.5572	-0.020709		33.9669	34.0159					33.9914	-0.048983		11.1675	11.1675					11.1675	0		1330.95	1327.14					1329.05	3.80489		457.577	458.197					457.887	-0.62002		74.3578	74.2768
	19.9796	20.1008					20.0402	-0.121211		9.3209	9.1987					9.2598	0.122206		0.239234	0.241546					0.24039	-0.002312		193.313	193.098					193.206	0.214864		35.9463	32.2387					34.0925	3.70754		84.2937	85.6676
	59.5274	59.3803					59.4539	0.147102		47.0674	46.9509					47.0092	0.116531		25.5814	26.2458					25.9136	-0.664452		1018.88	999.065					1008.97	19.81		610.558	603.386					606.972	7.17184		62.4723	62.2872
	45.101	45.1449					45.123	-0.043841		22.2667	22.6449					22.4558	-0.378236		2.55319	3.40426					2.97872	-0.851064		196.891	198.204					197.547	-1.3131		181.205	183.18					182.193	-1.97523		52.0239	51.9187
	32.638	32.6789					32.6585	-0.040918		14.569	14.3897					14.4793	0.179275		0.588235	0.588235					0.588235	0		249.54	242.861					246.201	6.67849		61.7854	54.3196					58.0525	7.46582		80.1195	81.6855
	64.9761	65.5584								44.9704	40.8418								17.5637	16.7565								1579.91	1577.72								904.521	806.694								71.4097	73.2548
	26.3873	28.8998								32.3771	28.4615								17.9586	18.0343								1487.76	1509.2								1492.59	1423.96								17.5889	14.6546
	UN
	SDNN									RMSSD									PNN50									LFMS									HFMS									LFNU
	Test 1	Test 2								Test 1	Test 2								Test 1	Test 2								Test 1	Test 2								Test 1	Test 2								Test 1	Test 2
	Score	Score					Mean	Difference		Score	Score					Mean	Difference		Score	Score					Mean	Difference		Score	Score					Mean	Difference		Score	Score					Mean	Difference		Score	Score
	92.3703	92.2463					92.3083	0.123996		70.2887	69.9294					70.109	0.359315		44.4853	44.4853					44.4853	0		1926.09	1912.91					1919.5	13.1797		1806.93	1776.39					1791.66	30.5409		51.5754	51.8297
	66.4919	66.4992					66.4955	-0.007357		54.3542	54.4433					54.3988	-0.089042		24.3119	24.3678					24.3399	-0.055889		1793.76	1787.76					1790.76	6.00467		592.277	592.938					592.607	-0.66091		75.0959	75.0116
	86.8297	283.57		Mean Difference (d)	-31.2721		185.2	-196.74		90.4429	390.829		Mean Difference (d)	-47.8149		240.636	-300.386		43.4084	42.7653		Mean Difference (d)	-0.983529		43.0868	0.643087		2225.03	85261.4		Mean Difference (d)	-6156.04		43743.2	-83036.4		2866.63	20557.6		Mean Difference (d)	-3151.45		11712.1	-17690.9		43.6735	80.5322		Mean Difference (d)
	61.1213	60.8495		StDev difference (s)	54.8301		60.9854	0.271713		27.8468	28.0449		StDev difference (s)	84.1222		27.9459	-0.198159		6.97051	7.27763		StDev difference (s)	1.677		7.12407	-0.307119		2809.76	2865.17		StDev difference (s)	20024.8		2837.47	-55.4083		142.871	140.842		StDev difference (s)	5548.17		141.856	2.02889		95.1511	95.3039		StDev difference (s)
	83.655	148.53					116.092	-64.8746		46.1058	131.041					88.5736	-84.9356		20.8333	21.3058					21.0696	-0.472509		1698.19	3574.9					2636.54	-1876.71		531.08	5068.75					2799.92	-4537.67		76.1508	41.3347
	82.4672	82.4145		d-1.96s-lower limit	-138.739		82.4409	0.052699		22.516	22.3191		d-1.96s-lower limit	-212.694		22.4176	0.196947		1.75953	1.46628		d-1.96s-lower limit	-4.27045		1.6129	0.293255		971.442	969.143		d-1.96s-lower limit	-45404.6		970.292	2.29883		116.155	114.719		d-1.96s-lower limit	-14025.9		115.437	1.43611		89.2912	89.3874		d-1.96s-lower limit
	30.1045	30.0571		d+1.96s-upper limit	76.195		30.0808	0.047377		16.4459	16.116		d+1.96s-upper limit	117.065		16.281	0.329928		0.724638	0.724638		d+1.96s-upper limit	2.30339		0.724638	0		376.502	376.785		d+1.96s-upper limit	33092.6		376.643	-0.282661		92.2326	87.8085		d+1.96s-upper limit	7722.97		90.0206	4.42407		80.3107	81.0874		d+1.96s-upper limit
	128.186	128.155					128.171	0.030837		126.765	127.266					127.015	-0.50126		59.5308	60.5882					60.0595	-1.05744		6483.64	6484.53					6484.08	-0.897549		5929.98	5965.02					5947.5	-35.0383		52.2045	52.0603
	66.7947	66.555					66.6749	0.239632		37.6521	37.7851					37.7186	-0.133038		16.5312	16.8478					16.6895	-0.316661		1550.68	1548.04					1549.36	2.63682		353.587	348.466					351.027	5.12114		81.357	81.554
	64.6309	143.886					104.258	-79.2548		90.4779	202.003					146.24	-111.525		26.9841	29.2208					28.1025	-2.23665		763.036	9810.73					5286.88	-9047.69		1178.4	12105.6					6642.01	-10927.2		39.1728	44.7056
	43.7099	43.6533					43.6816	0.056552		20.8347	20.581					20.7078	0.253682		1.50215	1.50215					1.50215	0		1008.73	1000.91					1004.82	7.81477		140.366	137.548					138.957	2.81814		87.7242	87.8605
	73.4392	128.144					100.792	-54.7047		33.5761	137.366					85.4709	-103.79		11.4114	16.1677					13.7895	-4.75625		2262.14	3619.81					2940.98	-1357.67		279.277	7309.37					3794.33	-7030.1		88.9909	33.0785
	67.5469	68.0275					67.7872	-0.480628		33.9669	34.9035					34.4352	-0.936576		11.1675	12.0112					11.5893	-0.84366		1330.95	1392.94					1361.94	-61.9912		457.577	456.402					456.989	1.17511		74.3578	75.2608
	19.9796	128.387					74.1834	-108.408		9.3209	182.499					95.9097	-173.178		0.239234	5.66502					2.95213	-5.42579		193.313	9004.9					4599.1	-8811.58		35.9463	12617.1					6326.51	-12581.1		84.2937	41.5644
	59.5274	59.4537					59.4906	0.073754		47.0674	47.0233					47.0454	0.044168		25.5814	26.3333					25.9574	-0.751938		1018.88	999.065					1008.97	19.81		610.558	603.386					606.972	7.17184		62.4723	62.2872
	45.101	45.1449					45.123	-0.043841		22.2667	22.6449					22.4558	-0.378236		2.55319	3.40426					2.97872	-0.851064		196.891	198.204					197.547	-1.3131		181.205	183.18					182.193	-1.97523		52.0239	51.9187
	32.638	60.6454					46.6417	-28.0074		14.569	52.5558					33.5624	-37.9868		0.588235	1.16959					0.878913	-0.581356		249.54	704.06					476.8	-454.521		61.7854	886.394					474.09	-824.609		80.1195	44.1195
	64.9761	96.2481								44.9704	92.7853								17.5637	18.5472								1579.91	7735.96								904.521	4055.97								71.4097	64.0527
	26.3873	61.0146								32.3771	97.0488								17.9586	17.7099								1487.76	20187.3								1492.59	5960.63								17.5889	20.1487
[truncated: 21 more columns]
