# Supplementary material for: Validation of the Polar V800 heart rate monitor and comparison of artifact correction methods among adults with hypertension
Source: PLoS One. 2020 Oct 8;15(10):e0240220. doi: 10.1371/journal.pone.0240220 (PMC7544136; doi:10.1371/journal.pone.0240220)
Supplement: S6 Dataset — (XLSX) [file pone.0240220.s006.xlsx]

## Sheet: Sheet1
OVERWEIGHT	Manual Correction (MC)
	SDNN									RMSSD									PNN50									LFMS									HFMS									LFNU
	Test 1	Test 2								Test 1	Test 2								Test 1	Test 2								Test 1	Test 2								Test 1	Test 2								Test 1	Test 2
	Score	Score					Mean	Difference		Score	Score					Mean	Difference		Score	Score					Mean	Difference		Score	Score					Mean	Difference		Score	Score					Mean	Difference		Score	Score
	86.8297	86.8365					86.8331	-0.00684		90.4429	90.7004					90.5717	-0.257499		43.4084	42.5806					42.9945	0.827715		2225.03	2235.98					2230.5	-10.9493		2866.63	2863.39					2865.01	3.24026		43.6735	43.8203
	61.1213	60.7515					60.9364	0.369768		27.8468	28.1709					28.0088	-0.324136		6.97051	7.27763					7.12407	-0.307119		2809.76	2868.91					2839.33	-59.1446		142.871	145.613					144.242	-2.74269		95.1511	95.1592
	26.7616	26.6451		Mean Difference (d)	0.117551		26.7033	0.116495		13.2921	13.1273		Mean Difference (d)	-0.0514553		13.2097	0.164815		0	0		Mean Difference (d)	-0.101377		0	0		196.55	195.664		Mean Difference (d)	3.28575		196.107	0.885853		82.1297	78.701		Mean Difference (d)	1.89454		80.4154	3.42876		70.506	71.2916		Mean Difference (d)
	128.186	128.155		StDev difference (s)	0.164575		128.171	0.030837		126.765	127.266		StDev difference (s)	0.486883		127.015	-0.50126		59.5308	60.5882		StDev difference (s)	0.534259		60.0595	-1.05744		6483.64	6484.53		StDev difference (s)	32.6388		6484.08	-0.897549		5929.98	5965.02		StDev difference (s)	13.7134		5947.5	-35.0383		52.2045	52.0603		StDev difference (s)
	66.7947	66.555					66.6749	0.239632		37.6521	37.7851					37.7186	-0.133038		16.5312	16.8478					16.6895	-0.316661		1550.68	1548.04					1549.36	2.63682		353.587	348.466					351.027	5.12114		81.357	81.554
	55.0904	54.7872		d-1.96s-lower limit	-0.205016		54.9388	0.303248		48.4873	47.5485		d-1.96s-lower limit	-1.00575		48.0179	0.938837		12.0104	11.2272		d-1.96s-lower limit	-1.14852		11.6188	0.78329		1043.58	1046.68		d-1.96s-lower limit	-60.6863		1045.13	-3.10326		787.504	782.213		d-1.96s-lower limit	-24.9836		784.858	5.29061		56.905	57.1437		d-1.96s-lower limit
	43.7099	43.6533		d+1.96s-upper limit	0.440119		43.6816	0.056552		20.8347	20.581		d+1.96s-upper limit	0.902835		20.7078	0.253682		1.50215	1.50215		d+1.96s-upper limit	0.945771		1.50215	0		1008.73	1000.91		d+1.96s-upper limit	67.2578		1004.82	7.81477		140.366	137.548		d+1.96s-upper limit	28.7727		138.957	2.81814		87.7242	87.8605		d+1.96s-upper limit
	73.4392	73.0975					73.2683	0.341697		33.5761	34.1596					33.8678	-0.583577		11.4114	12.3494					11.8804	-0.937987		2262.14	2167.42					2214.78	94.7167		279.277	274.937					277.107	4.3396		88.9909	88.7226
	28.4462	28.6667					28.5565	-0.220459		13.1249	14.0567					13.5908	-0.931856		0.253807	0.507614					0.380711	-0.253807		215.595	222.154					218.875	-6.55827		82.5348	82.1256					82.3302	0.409128		72.2727	72.9617
	92.3703	92.2463					92.3083	0.123996		70.2887	69.9294					70.109	0.359315		44.4853	44.4853					44.4853	0		1926.09	1912.91					1919.5	13.1797		1806.93	1776.39					1791.66	30.5409		51.5754	51.8297
	66.4919	66.4992					66.4955	-0.007357		54.3542	54.4433					54.3988	-0.089042		24.3119	24.3678					24.3399	-0.055889		1793.76	1787.76					1790.76	6.00467		592.277	592.938					592.607	-0.66091		75.0959	75.0116
	19.5984	19.4652					19.5318	0.133222		11.1373	11.0323					11.0848	0.104912		0	0					0	0		130.66	132.248					131.454	-1.58808		76.1753	72.7169					74.4461	3.45842		63.1568	64.507
	30.1045	30.0571					30.0808	0.047377		16.4459	16.116					16.281	0.329928		0.724638	0.724638					0.724638	0		376.502	376.785					376.643	-0.282661		92.2326	87.8085					90.0206	4.42407		80.3107	81.0874
	59.9188	59.8012								43.4037	43.4551								17.0108	17.1122								1694.05	1690.77								1017.88	1015.99								70.6864	71.0007
	31.0953	31.0783								34.7643	34.8244								20.0741	20.1421								1692.51	1693.37								1693.62	1701.56								16.1644	16.1098
	Kubios HRV Premium (ver.3.2) Threshold-based Correction
	SDNN									RMSSD									PNN50									LFMS									HFMS									LFNU
	Test 1	Test 2								Test 1	Test 2								Test 1	Test 2								Test 1	Test 2								Test 1	Test 2								Test 1	Test 2
	Score	Score					Mean	Difference		Score	Score					Mean	Difference		Score	Score					Mean	Difference		Score	Score					Mean	Difference		Score	Score					Mean	Difference		Score	Score
	86.8297	75.9328					81.3812	10.8969		90.4429	67.5302					78.9865	22.9127		43.4084	42.4437					42.926	0.96463		2225.03	1620.69					1922.86	604.333		2866.63	1650.98					2258.8	1215.66		43.6735	49.5168
	61.1213	60.8404					60.9809	0.280815		27.8468	28.1046					27.9757	-0.257853		6.97051	7.25807					7.11429	-0.287556		2809.76	2987.66					2898.71	-177.902		142.871	157.817					150.344	-14.9466		95.1511	94.9718
	26.7616	26.6451		Mean Difference (d)	0.539194		26.7033	0.116495		13.2921	13.1273		Mean Difference (d)	0.96884		13.2097	0.164815		0	0		Mean Difference (d)	-0.174236		0	0		196.55	195.664		Mean Difference (d)	20.9427		196.107	0.885853		82.1297	78.701		Mean Difference (d)	86.7409		80.4154	3.42876		70.506	71.2916		Mean Difference (d)
	128.186	128.155		StDev difference (s)	3.18874		128.171	0.030837		126.765	127.266		StDev difference (s)	7.11646		127.015	-0.50126		59.5308	60.5882		StDev difference (s)	0.538635		60.0595	-1.05744		6483.64	6484.53		StDev difference (s)	184.633		6484.08	-0.897549		5929.98	5965.02		StDev difference (s)	340.647		5947.5	-35.0383		52.2045	52.0603		StDev difference (s)
	66.7947	66.7831					66.7889	0.011574		37.6521	37.749					37.7005	-0.096903		16.5312	16.8022					16.6667	-0.271003		1550.68	1551.83					1551.25	-1.14477		353.587	350.189					351.888	3.39826		81.357	81.5134
	55.0904	55.0022		d-1.96s-lower limit	-5.71073		55.0463	0.088185		48.4873	46.1526		d-1.96s-lower limit	-12.9794		47.32	2.3347		12.0104	11.5903		d-1.96s-lower limit	-1.22996		11.8004	0.420148		1043.58	1171.04		d-1.96s-lower limit	-340.938		1107.31	-127.455		787.504	761.39		d-1.96s-lower limit	-580.926		774.447	26.1138		56.905	60.5238		d-1.96s-lower limit
	43.7099	43.6069		d+1.96s-upper limit	6.78912		43.6584	0.102932		20.8347	20.5819		d+1.96s-upper limit	14.9171		20.7083	0.252802		1.50215	1.49893		d+1.96s-upper limit	0.881489		1.50054	0.003217		1008.73	1000.91		d+1.96s-upper limit	382.824		1004.82	7.81477		140.366	137.548		d+1.96s-upper limit	754.408		138.957	2.81814		87.7242	87.8605		d+1.96s-upper limit
	73.4392	74.9038					74.1715	-1.46462		33.5761	35.1428					34.3595	-1.56679		11.4114	11.6418					11.5266	-0.23038		2262.14	2293.49					2277.82	-31.3541		279.277	374.953					327.115	-95.6764		88.9909	85.9248
	28.4462	30.448					29.4471	-2.0018		13.1249	22.1606					17.6427	-9.03577		0.253807	1.29534					0.774572	-1.04153		215.595	236.021					225.808	-20.4257		82.5348	96.5179					89.5263	-13.9831		72.2727	70.8548
	92.3703	93.1911					92.7807	-0.820749		70.2887	69.998					70.1433	0.290663		44.4853	44.6886					44.587	-0.203351		1926.09	1912.91					1919.5	13.1797		1806.93	1776.39					1791.66	30.5409		51.5754	51.8297
	66.4919	66.4371					66.4645	0.054727		54.3542	54.4018					54.378	-0.047577		24.3119	24.3119					24.3119	0		1793.76	1788.85					1791.3	4.91462		592.277	593.097					592.687	-0.820126		75.0959	75.018
	19.5984	19.9316					19.765	-0.333139		11.1373	13.3218					12.2295	-2.18457		0	0.561798					0.280899	-0.561798		130.66	130.07					130.365	0.589427		76.1753	74.4604					75.3179	1.71494		63.1568	63.5599
	30.1045	30.0571					30.0808	0.047377		16.4459	16.116					16.281	0.329928		0.724638	0.724638					0.724638	0		376.502	376.785					376.643	-0.282661		92.2326	87.8085					90.0206	4.42407		80.3107	81.0874
	59.9188	59.3796								43.4037	42.4348								17.0108	17.185								1694.05	1673.11								1017.88	931.143								70.6864	71.2318
	31.0953	30.3967								34.7643	32.0301								20.0741	20.0644								1692.51	1692.25								1693.62	1619.12								16.1644	14.8951
	Kubios HRV Premium (ver.3.2) Automatic Correction
	SDNN									RMSSD									PNN50									LFMS									HFMS									LFNU
	Test 1	Test 2								Test 1	Test 2								Test 1	Test 2								Test 1	Test 2								Test 1	Test 2								Test 1	Test 2
	Score	Score					Mean	Difference		Score	Score					Mean	Difference		Score	Score					Mean	Difference		Score	Score					Mean	Difference		Score	Score					Mean	Difference		Score	Score
	86.8297	75.9328					81.3812	10.8969		90.4429	67.4727					78.9578	22.9702		43.4084	42.7653					43.0868	0.643087		2225.03	1618.28					1921.65	606.75		2866.63	1634.62					2250.63	1232.02		43.6735	49.7285
	61.1213	60.8404					60.9809	0.280815		27.8468	28.1046					27.9757	-0.257853		6.97051	7.25807					7.11429	-0.287556		2809.76	2987.66					2898.71	-177.902		142.871	157.817					150.344	-14.9466		95.1511	94.9718
	26.7616	26.6451		Mean Difference (d)	0.571865		26.7033	0.116495		13.2921	13.1273		Mean Difference (d)	-0.287815		13.2097	0.164815		0	0		Mean Difference (d)	-0.197884		0	0		196.55	195.664		Mean Difference (d)	-3.32513		196.107	0.885853		82.1297	78.701		Mean Difference (d)	-77.8588		80.4154	3.42876		70.506	71.2916		Mean Difference (d)
	128.186	128.155		StDev difference (s)	3.18122		128.171	0.030837		126.765	127.266		StDev difference (s)	11.9301		127.015	-0.50126		59.5308	60.5882		StDev difference (s)	0.701933		60.0595	-1.05744		6483.64	6484.53		StDev difference (s)	262.038		6484.08	-0.897549		5929.98	5965.02		StDev difference (s)	745.48		5947.5	-35.0383		52.2045	52.0603		StDev difference (s)
	66.7947	66.7831					66.7889	0.011574		37.6521	37.749					37.7005	-0.096903		16.5312	16.8022					16.6667	-0.271003		1550.68	1551.83					1551.25	-1.14477		353.587	350.189					351.888	3.39826		81.357	81.5134
	55.0904	55.0022		d-1.96s-lower limit	-5.66333		55.0463	0.088185		48.4873	35.1054		d-1.96s-lower limit	-23.6709		41.7964	13.3819		12.0104	11.3456		d-1.96s-lower limit	-1.57367		11.678	0.664798		1043.58	731.454		d-1.96s-lower limit	-516.919		887.517	312.126		787.504	498.485		d-1.96s-lower limit	-1539		642.994	289.018		56.905	59.4125		d-1.96s-lower limit
	43.7099	43.6069		d+1.96s-upper limit	6.80706		43.6584	0.102932		20.8347	20.5819		d+1.96s-upper limit	23.0953		20.7083	0.252802		1.50215	1.49893		d+1.96s-upper limit	1.1779		1.50054	0.003217		1008.73	1000.91		d+1.96s-upper limit	510.268		1004.82	7.81477		140.366	137.548		d+1.96s-upper limit	1383.28		138.957	2.81814		87.7242	87.8605		d+1.96s-upper limit
	73.4392	74.9038					74.1715	-1.46462		33.5761	41.435					37.5055	-7.85897		11.4114	13.4731					12.4422	-2.06164		2262.14	2666.22					2464.18	-404.083		279.277	558.122					418.699	-278.845		88.9909	82.6481
	28.4462	30.448					29.4471	-2.0018		13.1249	43.7699					28.4474	-30.6451		0.253807	0.25641					0.255109	-0.002603		215.595	619.755					417.675	-404.16		82.5348	2333.33					1207.93	-2250.8		72.2727	20.9856
	92.3703	93.1911					92.7807	-0.820749		70.2887	69.998					70.1433	0.290663		44.4853	44.6886					44.587	-0.203351		1926.09	1912.91					1919.5	13.1797		1806.93	1776.39					1791.66	30.5409		51.5754	51.8297
	66.4919	66.4371					66.4645	0.054727		54.3542	54.4018					54.378	-0.047577		24.3119	24.3119					24.3119	0		1793.76	1788.85					1791.3	4.91462		592.277	593.097					592.687	-0.820126		75.0959	75.018
	19.5984	19.5069					19.5527	0.091592		11.1373	11.015					11.0761	0.122226		0	0					0	0		130.66	131.088					130.874	-0.428344		76.1753	73.5349					74.8551	2.64042		63.1568	64.0482
	30.1045	30.0571					30.0808	0.047377		16.4459	16.116					16.281	0.329928		0.724638	0.724638					0.724638	0		376.502	376.785					376.643	-0.282661		92.2326	87.8085					90.0206	4.42407		80.3107	81.0874
	59.9188	59.3469								43.4037	43.5494								17.0108	17.2087								1694.05	1697.38								1017.88	1095.74								70.6864	67.112
	31.0953	30.4429								34.7643	31.6362								20.0741	20.1788								1692.51	1698.88								1693.62	1641.71								16.1644	20.1852
	Uncorrected (UN)
	SDNN									RMSSD									PNN50									LFMS									HFMS									LFNU
	Test 1	Test 2								Test 1	Test 2								Test 1	Test 2								Test 1	Test 2								Test 1	Test 2								Test 1	Test 2
	Score	Score					Mean	Difference		Score	Score					Mean	Difference		Score	Score					Mean	Difference		Score	Score					Mean	Difference		Score	Score					Mean	Difference		Score	Score
	86.8297	283.57					185.2	-196.74		90.4429	390.829					240.636	-300.386		43.4084	42.7653					43.0868	0.643087		2225.03	85261.4					43743.2	-83036.4		2866.63	20557.6					11712.1	-17690.9		43.6735	80.5322
	61.1213	60.8495					60.9854	0.271713		27.8468	28.0449					27.9459	-0.198159		6.97051	7.27763					7.12407	-0.307119		2809.76	2865.17					2837.47	-55.4083		142.871	140.842					141.856	2.02889		95.1511	95.3039
	26.7616	26.6451		Mean Difference (d)	-36.2427		26.7033	0.116495		13.2921	13.1273		Mean Difference (d)	-58.0479		13.2097	0.164815		0	0		Mean Difference (d)	-1.54428		0	0		196.55	195.664		Mean Difference (d)	-8349.21		196.107	0.885853		82.1297	78.701		Mean Difference (d)	-4269.84		80.4154	3.42876		70.506	71.2916		Mean Difference (d)
	128.186	128.155		StDev difference (s)	64.0428		128.171	0.030837		126.765	127.266		StDev difference (s)	99.4101		127.015	-0.50126		59.5308	60.5882		StDev difference (s)	2.78309		60.0595	-1.05744		6483.64	6484.53		StDev difference (s)	22881.4		6484.08	-0.897549		5929.98	5965.02		StDev difference (s)	7070.09		5947.5	-35.0383		52.2045	52.0603		StDev difference (s)
	66.7947	66.555					66.6749	0.239632		37.6521	37.7851					37.7186	-0.133038		16.5312	16.8478					16.6895	-0.316661		1550.68	1548.04					1549.36	2.63682		353.587	348.466					351.027	5.12114		81.357	81.554
	55.0904	152.224		d-1.96s-lower limit	-161.767		103.657	-97.134		48.4873	204.343		d-1.96s-lower limit	-252.892		126.415	-155.855		12.0104	17.1196		d-1.96s-lower limit	-6.99913		14.565	-5.10912		1043.58	12346.4		d-1.96s-lower limit	-53196.8		6695.01	-11302.9		787.504	15972.9		d-1.96s-lower limit	-18127.2		8380.18	-15185.3		56.905	43.5148		d-1.96s-lower limit
	43.7099	43.6533		d+1.96s-upper limit	89.2812		43.6816	0.056552		20.8347	20.581		d+1.96s-upper limit	136.796		20.7078	0.253682		1.50215	1.50215		d+1.96s-upper limit	3.91056		1.50215	0		1008.73	1000.91		d+1.96s-upper limit	36498.3		1004.82	7.81477		140.366	137.548		d+1.96s-upper limit	9587.54		138.957	2.81814		87.7242	87.8605		d+1.96s-upper limit
	73.4392	128.144					100.792	-54.7047		33.5761	137.366					85.4709	-103.79		11.4114	16.1677					13.7895	-4.75625		2262.14	3619.81					2940.98	-1357.67		279.277	7309.37					3794.33	-7030.1		88.9909	33.0785
	28.4462	151.568					90.0071	-123.122		13.1249	205.718					109.421	-192.593		0.253807	8.80829					4.53105	-8.55448		215.595	13032.9					6624.26	-12817.3		82.5348	15698.4					7890.48	-15615.9		72.2727	45.2463
	92.3703	92.2463					92.3083	0.123996		70.2887	69.9294					70.109	0.359315		44.4853	44.4853					44.4853	0		1926.09	1912.91					1919.5	13.1797		1806.93	1776.39					1791.66	30.5409		51.5754	51.8297
	66.4919	66.4992					66.4955	-0.007357		54.3542	54.4433					54.3988	-0.089042		24.3119	24.3678					24.3399	-0.055889		1793.76	1787.76					1790.76	6.00467		592.277	592.938					592.607	-0.66091		75.0959	75.0116
	19.5984	19.9316					19.765	-0.333139		11.1373	13.3218					12.2295	-2.18457		0	0.561798					0.280899	-0.561798		130.66	130.07					130.365	0.589427		76.1753	74.4604					75.3179	1.71494		63.1568	63.5599
	30.1045	30.0571					30.0808	0.047377		16.4459	16.116					16.281	0.329928		0.724638	0.724638					0.724638	0		376.502	376.785					376.643	-0.282661		92.2326	87.8085					90.0206	4.42407		80.3107	81.0874
	59.9188	96.1614								43.4037	101.452								17.0108	18.5551								1694.05	10043.3								1017.88	5287.72								70.6864	66.3024
	31.0953	73.1269								34.7643	111.501								20.0741	19.5122								1692.51	23011.5								1693.62	7379.03								16.1644	19.4648
OBESITY	MC
	SDNN									RMSSD									PNN50									LFMS									HFMS									LFNU
	Test 1	Test 2								Test 1	Test 2								Test 1	Test 2								Test 1	Test 2								Test 1	Test 2								Test 1	Test 2
	Score	Score					Mean	Difference		Score	Score					Mean	Difference		Score	Score					Mean	Difference		Score	Score					Mean	Difference		Score	Score					Mean	Difference		Score	Score
	83.655	82.4663					83.0606	1.18875		46.1058	44.1688					45.1373	1.93699		20.8333	20.4861					20.6597	0.347222		1698.19	1575.13					1636.66	123.056		531.08	474.621					502.851	56.4589		76.1508	76.8171
	82.4672	82.4145					82.4409	0.052699		22.516	22.3191					22.4176	0.196947		1.75953	1.46628					1.6129	0.293255		971.442	969.143					970.292	2.29883		116.155	114.719					115.437	1.43611		89.2912	89.3874
	64.6309	62.7899		Mean Difference (d)	0.310828		63.7104	1.841		90.4779	86.2368		Mean Difference (d)	0.426204		88.3574	4.24109		26.9841	24.8408		Mean Difference (d)	-0.122646		25.9124	2.14336		763.036	768.005		Mean Difference (d)	10.7184		765.521	-4.96944		1178.4	1064.15		Mean Difference (d)	18.6511		1121.27	114.248		39.1728	41.7745		Mean Difference (d)
	32.5975	32.6796		StDev difference (s)	0.645067		32.6386	-0.082118		25.2361	25.4636		StDev difference (s)	1.37406		25.3499	-0.227442		3.75	3.75		StDev difference (s)	0.903326		3.75	0		162.799	162.419		StDev difference (s)	42.4516		162.609	0.379779		316.393	321.051		StDev difference (s)	36.0571		318.722	-4.65795		33.9453	33.5654		StDev difference (s)
	23.3505	23.3152					23.3329	0.035281		8.06901	7.94293					8.00597	0.126086		0	0					0	0		127.956	123.742					125.849	4.21349		35.8157	36.0257					35.9207	-0.210002		78.1121	77.433
	49.1056	48.4046		d-1.96s-lower limit	-0.953504		48.7551	0.700979		40.2149	39.9926		d-1.96s-lower limit	-2.26696		40.1038	0.222253		14.1333	14.4385		d-1.96s-lower limit	-1.89316		14.2859	-0.30517		397.562	393.511		d-1.96s-lower limit	-72.4867		395.536	4.05021		1147.72	1147.63		d-1.96s-lower limit	-52.0208		1147.67	0.089062		25.7081	25.5143		d-1.96s-lower limit
	67.5469	68.0275		d+1.96s-upper limit	1.57516		67.7872	-0.480628		33.9669	34.9035		d+1.96s-upper limit	3.11937		34.4352	-0.936576		11.1675	12.0112		d+1.96s-upper limit	1.64787		11.5893	-0.84366		1330.95	1392.94		d+1.96s-upper limit	93.9236		1361.94	-61.9912		457.577	456.402		d+1.96s-upper limit	89.3229		456.989	1.17511		74.3578	75.2608		d+1.96s-upper limit
	19.9796	20.0054					19.9925	-0.025887		9.3209	9.27921					9.30006	0.041692		0.239234	0.239234					0.239234	0		193.313	193.681					193.497	-0.36806		35.9463	35.5735					35.7599	0.372789		84.2937	84.4557
	48.3305	47.8923					48.1114	0.438198		33.4016	33.5733					33.4874	-0.17163		11.2782	12.782					12.0301	-1.50376		1242.16	1200.26					1221.21	41.8968		614.648	568.355					591.502	46.2928		66.8845	67.844
	59.5274	59.4537					59.4906	0.073754		47.0674	47.0233					47.0454	0.044168		25.5814	26.3333					25.9574	-0.751938		1018.88	999.065					1008.97	19.81		610.558	603.386					606.972	7.17184		62.4723	62.2872
	45.101	45.1449					45.123	-0.043841		22.2667	22.6449					22.4558	-0.378236		2.55319	3.40426					2.97872	-0.851064		196.891	198.204					197.547	-1.3131		181.205	183.18					182.193	-1.97523		52.0239	51.9187
	32.638	32.6063					32.6221	0.031747		14.569	14.5499					14.5594	0.019104		0.588235	0.588235					0.588235	0		249.54	247.982					248.761	1.55756		61.7854	58.3741					60.0798	3.41128		80.1195	80.9085
	50.7442	50.4334								32.7677	32.3415								9.90567	10.0283								696.059	685.34								440.607	421.955								63.5443	63.9305
	21.397	21.1602								22.4281	21.3462								10.0673	9.85211								546.693	529.81								401.258	380.112								21.1121	21.0743
	TBC
	SDNN									RMSSD									PNN50									LFMS									HFMS									LFNU
	Test 1	Test 2								Test 1	Test 2								Test 1	Test 2								Test 1	Test 2								Test 1	Test 2								Test 1	Test 2
	Score	Score					Mean	Difference		Score	Score					Mean	Difference		Score	Score					Mean	Difference		Score	Score					Mean	Difference		Score	Score					Mean	Difference		Score	Score
	83.655	106.235					94.9448	-22.5796		46.1058	49.6389					47.8723	-3.53315		20.8333	22.3368					21.5851	-1.50344		1698.19	1951.93					1825.06	-253.749		531.08	824.623					677.852	-293.543		76.1508	70.2695
	82.4672	82.4145					82.4409	0.052699		22.516	22.3191					22.4176	0.196947		1.75953	1.46628					1.6129	0.293255		971.442	969.143					970.292	2.29883		116.155	114.719					115.437	1.43611		89.2912	89.3874
	64.6309	63.3521		Mean Difference (d)	-1.73039		63.9915	1.27872		90.4779	87.1162		Mean Difference (d)	0.0618523		88.797	3.36177		26.9841	25.89		Mean Difference (d)	-0.139096		26.437	1.09416		763.036	778.846		Mean Difference (d)	-10.4756		770.941	-15.8105		1178.4	1114.05		Mean Difference (d)	-16.7452		1146.22	64.3458		39.1728	41.0131		Mean Difference (d)
	32.5975	32.6796		StDev difference (s)	6.57733		32.6386	-0.082118		25.2361	25.4636		StDev difference (s)	1.49512		25.3499	-0.227442		3.75	3.75		StDev difference (s)	0.681906		3.75	0		162.799	162.419		StDev difference (s)	85.6079		162.609	0.379779		316.393	321.051		StDev difference (s)	89.4066		318.722	-4.65795		33.9453	33.5654		StDev difference (s)
	23.3505	23.3378					23.3441	0.01274		8.06901	7.93319					8.0011	0.135824		0	0					0	0		127.956	125.742					126.849	2.2131		35.8157	35.7107					35.7632	0.105024		78.1121	77.8636
	49.1056	49.0355		d-1.96s-lower limit	-14.622		49.0706	0.070085		40.2149	40.1668		d-1.96s-lower limit	-2.86858		40.1908	0.048086		14.1333	14.6667		d-1.96s-lower limit	-1.47563		14.4	-0.533334		397.562	395.622		d-1.96s-lower limit	-178.267		396.592	1.94002		1147.72	1144.7		d-1.96s-lower limit	-191.982		1146.21	3.0212		25.7081	25.6649		d-1.96s-lower limit
	67.5469	67.5676		d+1.96s-upper limit	11.1612		67.5572	-0.020709		33.9669	34.0159		d+1.96s-upper limit	2.99228		33.9914	-0.048983		11.1675	11.1675		d+1.96s-upper limit	1.19744		11.1675	0		1330.95	1327.14		d+1.96s-upper limit	157.316		1329.05	3.80489		457.577	458.197		d+1.96s-upper limit	158.492		457.887	-0.62002		74.3578	74.2768		d+1.96s-upper limit
	19.9796	20.1168					20.0482	-0.137253		9.3209	9.31538					9.31814	0.005521		0.239234	0.246305					0.242769	-0.007071		193.313	194.183					193.748	-0.870059		35.9463	34.9089					35.4276	1.03738		84.2937	84.7401
	48.3305	47.8053					48.0679	0.525218		33.4016	32.7897					33.0956	0.611947		11.2782	11.3636					11.3209	-0.085441		1242.16	1112.98					1177.57	129.174		614.648	585.424					600.036	29.2243		66.8845	65.5139
	59.5274	59.3803					59.4539	0.147102		47.0674	46.9509					47.0092	0.116531		25.5814	26.2458					25.9136	-0.664452		1018.88	999.065					1008.97	19.81		610.558	603.386					606.972	7.17184		62.4723	62.2872
	45.101	45.1449					45.123	-0.043841		22.2667	22.6449					22.4558	-0.378236		2.55319	3.40426					2.97872	-0.851064		196.891	198.204					197.547	-1.3131		181.205	183.18					182.193	-1.97523		52.0239	51.9187
	32.638	32.6257					32.6319	0.012298		14.569	14.1156					14.3423	0.453415		0.588235	0					0.294117	0.588235		249.54	263.125					256.332	-13.585		61.7854	68.2733					65.0294	-6.48796		80.1195	79.3691
	50.7442	52.4746								32.7677	32.7058								9.90567	10.0448								696.059	706.534								440.607	457.352								63.5443	62.9891
	21.397	25.1351								22.4281	21.8995								10.0673	10.1986								546.693	580.651								401.258	403.967								21.1121	20.6951
	AC
	SDNN									RMSSD									PNN50									LFMS									HFMS									LFNU
	Test 1	Test 2								Test 1	Test 2								Test 1	Test 2								Test 1	Test 2								Test 1	Test 2								Test 1	Test 2
	Score	Score					Mean	Difference		Score	Score					Mean	Difference		Score	Score					Mean	Difference		Score	Score					Mean	Difference		Score	Score					Mean	Difference		Score	Score
	83.655	105.588					94.6213	-21.9325		46.1058	47.7435					46.9246	-1.63774		20.8333	21.9931					21.4132	-1.15979		1698.19	1833.69					1765.94	-135.51		531.08	755.8					643.44	-224.72		76.1508	70.779
	82.4672	82.4145					82.4409	0.052699		22.516	22.3191					22.4176	0.196947		1.75953	1.46628					1.6129	0.293255		971.442	969.143					970.292	2.29883		116.155	114.719					115.437	1.43611		89.2912	89.3874
	64.6309	42.8849		Mean Difference (d)	0.0571533		53.7579	21.746		90.4779	33.9234		Mean Difference (d)	4.60083		62.2006	56.5545		26.9841	7.64331		Mean Difference (d)	1.26678		17.3137	19.3408		763.036	670.089		Mean Difference (d)	5.27729		716.562	92.947		1178.4	251.348		Mean Difference (d)	67.1139		714.872	927.048		39.1728	72.6118		Mean Difference (d)
	32.5975	32.6796		StDev difference (s)	9.31638		32.6386	-0.082118		25.2361	25.4636		StDev difference (s)	16.3691		25.3499	-0.227442		3.75	3.75		StDev difference (s)	5.71429		3.75	0		162.799	162.419		StDev difference (s)	53.9495		162.609	0.379779		316.393	321.051		StDev difference (s)	280.205		318.722	-4.65795		33.9453	33.5654		StDev difference (s)
	23.3505	23.3378					23.3441	0.01274		8.06901	7.93319					8.0011	0.135824		0	0					0	0		127.956	125.742					126.849	2.2131		35.8157	35.7107					35.7632	0.105024		78.1121	77.8636
	49.1056	49.0355		d-1.96s-lower limit	-18.203		49.0706	0.070085		40.2149	40.1668		d-1.96s-lower limit	-27.4826		40.1908	0.048086		14.1333	14.6667		d-1.96s-lower limit	-9.93324		14.4	-0.533334		397.562	395.622		d-1.96s-lower limit	-100.464		396.592	1.94002		1147.72	1144.7		d-1.96s-lower limit	-482.087		1146.21	3.0212		25.7081	25.6649		d-1.96s-lower limit
	67.5469	67.5676		d+1.96s-upper limit	18.3173		67.5572	-0.020709		33.9669	34.0159		d+1.96s-upper limit	36.6843		33.9914	-0.048983		11.1675	11.1675		d+1.96s-upper limit	12.4668		11.1675	0		1330.95	1327.14		d+1.96s-upper limit	111.018		1329.05	3.80489		457.577	458.197		d+1.96s-upper limit	616.315		457.887	-0.62002		74.3578	74.2768		d+1.96s-upper limit
	19.9796	20.1008					20.0402	-0.121211		9.3209	9.1987					9.2598	0.122206		0.239234	0.241546					0.24039	-0.002312		193.313	193.098					193.206	0.214864		35.9463	32.2387					34.0925	3.70754		84.2937	85.6676
	48.3305	47.4319					47.8812	0.898584		33.4016	33.2527					33.3271	0.148955		11.2782	12.5					11.8891	-1.2218		1242.16	1172.3					1207.23	69.8631		614.648	527.264					570.956	87.3845		66.8845	68.9494
	59.5274	59.3803					59.4539	0.147102		47.0674	46.9509					47.0092	0.116531		25.5814	26.2458					25.9136	-0.664452		1018.88	999.065					1008.97	19.81		610.558	603.386					606.972	7.17184		62.4723	62.2872
	45.101	45.1449					45.123	-0.043841		22.2667	22.6449					22.4558	-0.378236		2.55319	3.40426					2.97872	-0.851064		196.891	198.204					197.547	-1.3131		181.205	183.18					182.193	-1.97523		52.0239	51.9187
	32.638	32.6789					32.6585	-0.040918		14.569	14.3897					14.4793	0.179275		0.588235	0.588235					0.588235	0		249.54	242.861					246.201	6.67849		61.7854	54.3196					58.0525	7.46582		80.1195	81.6855
	50.7442	50.687								32.7677	28.1669								9.90567	8.6389								696.059	690.781								440.607	373.493								63.5443	66.2214
	21.397	24.8965								22.4281	13.4985								10.0673	8.84038								546.693	563.473								401.258	340.836								21.1121	19.8968
	UN
	SDNN									RMSSD									PNN50									LFMS									HFMS									LFNU
	Test 1	Test 2								Test 1	Test 2								Test 1	Test 2								Test 1	Test 2								Test 1	Test 2								Test 1	Test 2
	Score	Score					Mean	Difference		Score	Score					Mean	Difference		Score	Score					Mean	Difference		Score	Score					Mean	Difference		Score	Score					Mean	Difference		Score	Score
	83.655	148.53					116.092	-64.8746		46.1058	131.041					88.5736	-84.9356		20.8333	21.3058					21.0696	-0.472509		1698.19	3574.9					2636.54	-1876.71		531.08	5068.75					2799.92	-4537.67		76.1508	41.3347
	82.4672	82.4145					82.4409	0.052699		22.516	22.3191					22.4176	0.196947		1.75953	1.46628					1.6129	0.293255		971.442	969.143					970.292	2.29883		116.155	114.719					115.437	1.43611		89.2912	89.3874
	64.6309	143.886		Mean Difference (d)	-33.5411		104.258	-79.2548		90.4779	202.003		Mean Difference (d)	-50.6876		146.24	-111.525		26.9841	29.2208		Mean Difference (d)	-1.38028		28.1025	-2.23665		763.036	9810.73		Mean Difference (d)	-2849.05		5286.88	-9047.69		1178.4	12105.6		Mean Difference (d)	-3958.05		6642.01	-10927.2		39.1728	44.7056		Mean Difference (d)
	32.5975	32.6796		StDev difference (s)	47.1567		32.6386	-0.082118		25.2361	25.4636		StDev difference (s)	73.9319		25.3499	-0.227442		3.75	3.75		StDev difference (s)	1.98534		3.75	0		162.799	162.419		StDev difference (s)	4869.85		162.609	0.379779		316.393	321.051		StDev difference (s)	6452.65		318.722	-4.65795		33.9453	33.5654		StDev difference (s)
	23.3505	23.3152					23.3329	0.035281		8.06901	7.94293					8.00597	0.126086		0	0					0	0		127.956	123.742					125.849	4.21349		35.8157	36.0257					35.9207	-0.210002		78.1121	77.433
	49.1056	48.4046		d-1.96s-lower limit	-125.968		48.7551	0.700979		40.2149	39.9926		d-1.96s-lower limit	-195.594		40.1038	0.222253		14.1333	14.4385		d-1.96s-lower limit	-5.27154		14.2859	-0.30517		397.562	393.511		d-1.96s-lower limit	-12394		395.536	4.05021		1147.72	1147.63		d-1.96s-lower limit	-16605.2		1147.67	0.089062		25.7081	25.5143		d-1.96s-lower limit
	67.5469	68.0275		d+1.96s-upper limit	58.886		67.7872	-0.480628		33.9669	34.9035		d+1.96s-upper limit	94.2189		34.4352	-0.936576		11.1675	12.0112		d+1.96s-upper limit	2.51098		11.5893	-0.84366		1330.95	1392.94		d+1.96s-upper limit	6695.86		1361.94	-61.9912		457.577	456.402		d+1.96s-upper limit	8689.15		456.989	1.17511		74.3578	75.2608		d+1.96s-upper limit
	19.9796	128.387					74.1834	-108.408		9.3209	182.499					95.9097	-173.178		0.239234	5.66502					2.95213	-5.42579		193.313	9004.9					4599.1	-8811.58		35.9463	12617.1					6326.51	-12581.1		84.2937	41.5644
	48.3305	170.535					109.433	-122.204		33.4016	233.075					133.238	-199.673		11.2782	16.6667					13.9724	-5.38847		1242.16	15207.8					8224.95	-13965.6		614.648	19243.6					9929.12	-18628.9		66.8845	44.112
	59.5274	59.4537					59.4906	0.073754		47.0674	47.0233					47.0454	0.044168		25.5814	26.3333					25.9574	-0.751938		1018.88	999.065					1008.97	19.81		610.558	603.386					606.972	7.17184		62.4723	62.2872
	45.101	45.1449					45.123	-0.043841		22.2667	22.6449					22.4558	-0.378236		2.55319	3.40426					2.97872	-0.851064		196.891	198.204					197.547	-1.3131		181.205	183.18					182.193	-1.97523		52.0239	51.9187
	32.638	60.6454					46.6417	-28.0074		14.569	52.5558					33.5624	-37.9868		0.588235	1.16959					0.878913	-0.581356		249.54	704.06					476.8	-454.521		61.7854	886.394					474.09	-824.609		80.1195	44.1195
	50.7442	84.2852								32.7677	83.4553								9.90567	11.286								696.059	3545.11								440.607	4398.65								63.5443	52.6002
	21.397	50.1875								22.4281	80.6466								10.0673	10.2892								546.693	5001.72								401.258	6553.23								21.1121	19.3737
[truncated: 21 more columns]
