# Supplementary material for: Validation of the Polar V800 heart rate monitor and comparison of artifact correction methods among adults with hypertension
Source: PLoS One. 2020 Oct 8;15(10):e0240220. doi: 10.1371/journal.pone.0240220 (PMC7544136; doi:10.1371/journal.pone.0240220)
Supplement: S7 Dataset — (XLSX) [file pone.0240220.s007.xlsx]

## Sheet: AEOROBIC CAPACITY
VERY POOR TO POOR	Manual Correction (MC)
	SDNN									RMSSD									PNN50									LFMS									HFMS									LFNU
	ECG	MC								Test 1	Test 2								Test 1	Test 2								Test 1	Test 2								Test 1	Test 2								Test 1	Test 2
	Score	Score					Mean	Difference		Score	Score					Mean	Difference		Score	Score					Mean	Difference		Score	Score					Mean	Difference		Score	Score					Mean	Difference		Score	Score
	26.7616	26.6451					26.7033	0.116495		13.2921	13.1273					13.2097	0.164815		0	0					0	0		196.55	195.664					196.107	0.885853		82.1297	78.701					80.4154	3.42876		70.506	71.2916
	82.4672	82.4145					82.4409	0.052699		22.516	22.3191					22.4176	0.196947		1.75953	1.46628					1.6129	0.293255		971.442	969.143					970.292	2.29883		116.155	114.719					115.437	1.43611		89.2912	89.3874
	19.5984	19.4652		Mean Difference (d)	0.113387		19.5318	0.133222		11.1373	11.0323		Mean Difference (d)	-0.104415		11.0848	0.104912		0	0		Mean Difference (d)	-0.281112		0	0		130.66	132.248		Mean Difference (d)	5.83453		131.454	-1.58808		76.1753	72.7169		Mean Difference (d)	5.0455		74.4461	3.45842		63.1568	64.507		Mean Difference (d)
	66.7947	66.555		StDev difference (s)	0.290372		66.6749	0.239632		37.6521	37.7851		StDev difference (s)	0.499838		37.7186	-0.133038		16.5312	16.8478		StDev difference (s)	0.583637		16.6895	-0.316661		1550.68	1548.04		StDev difference (s)	33.0999		1549.36	2.63682		353.587	348.466		StDev difference (s)	12.1914		351.027	5.12114		81.357	81.554		StDev difference (s)
	55.0904	54.7872					54.9388	0.303248		48.4873	47.5485					48.0179	0.938837		12.0104	11.2272					11.6188	0.78329		1043.58	1046.68					1045.13	-3.10326		787.504	782.213					784.858	5.29061		56.905	57.1437
	32.5975	32.6796		d-1.96s-lower limit	-0.455742		32.6386	-0.082118		25.2361	25.4636		d-1.96s-lower limit	-1.0841		25.3499	-0.227442		3.75	3.75		d-1.96s-lower limit	-1.42504		3.75	0		162.799	162.419		d-1.96s-lower limit	-59.0413		162.609	0.379779		316.393	321.051		d-1.96s-lower limit	-18.8496		318.722	-4.65795		33.9453	33.5654		d-1.96s-lower limit
	43.7099	43.6533		d+1.96s-upper limit	0.682517		43.6816	0.056552		20.8347	20.581		d+1.96s-upper limit	0.875268		20.7078	0.253682		1.50215	1.50215		d+1.96s-upper limit	0.862816		1.50215	0		1008.73	1000.91		d+1.96s-upper limit	70.7104		1004.82	7.81477		140.366	137.548		d+1.96s-upper limit	28.9406		138.957	2.81814		87.7242	87.8605		d+1.96s-upper limit
	73.4392	73.0975					73.2683	0.341697		33.5761	34.1596					33.8678	-0.583577		11.4114	12.3494					11.8804	-0.937987		2262.14	2167.42					2214.78	94.7167		279.277	274.937					277.107	4.3396		88.9909	88.7226
	49.1056	48.4046					48.7551	0.700979		40.2149	39.9926					40.1038	0.222253		14.1333	14.4385					14.2859	-0.30517		397.562	393.511					395.536	4.05021		1147.72	1147.63					1147.67	0.089062		25.7081	25.5143
	67.5469	68.0275					67.7872	-0.480628		33.9669	34.9035					34.4352	-0.936576		11.1675	12.0112					11.5893	-0.84366		1330.95	1392.94					1361.94	-61.9912		457.577	456.402					456.989	1.17511		74.3578	75.2608
	48.3305	47.8923					48.1114	0.438198		33.4016	33.5733					33.4874	-0.17163		11.2782	12.782					12.0301	-1.50376		1242.16	1200.26					1221.21	41.8968		614.648	568.355					591.502	46.2928		66.8845	67.844
	45.101	45.1449					45.123	-0.043841		22.2667	22.6449					22.4558	-0.378236		2.55319	3.40426					2.97872	-0.851064		196.891	198.204					197.547	-1.3131		181.205	183.18					182.193	-1.97523		52.0239	51.9187
	28.4462	28.6667					28.5565	-0.220459		13.1249	14.0567					13.5908	-0.931856		0.253807	0.507614					0.380711	-0.253807		215.595	222.154					218.875	-6.55827		82.5348	82.1256					82.3302	0.409128		72.2727	72.9617
	32.638	32.6063					32.6221	0.031747		14.569	14.5499					14.5594	0.019104		0.588235	0.588235					0.588235	0		249.54	247.982					248.761	1.55756		61.7854	58.3741					60.0798	3.41128		80.1195	80.9085
	Kubios HRV Premium (ver.3.2) Threshold-based Correction
	SDNN									RMSSD									PNN50									LFMS									HFMS									LFNU
	ECG	TBC								Test 1	Test 2								Test 1	Test 2								Test 1	Test 2								Test 1	Test 2								Test 1	Test 2
	Score	Score					Mean	Difference		Score	Score					Mean	Difference		Score	Score					Mean	Difference		Score	Score					Mean	Difference		Score	Score					Mean	Difference		Score	Score
	26.7616	26.6451					26.7033	0.116495		13.2921	13.1273					13.2097	0.164815		0	0					0	0		196.55	195.664					196.107	0.885853		82.1297	78.701					80.4154	3.42876		70.506	71.2916
	82.4672	82.4145					82.4409	0.052699		22.516	22.3191					22.4176	0.196947		1.75953	1.46628					1.6129	0.293255		971.442	969.143					970.292	2.29883		116.155	114.719					115.437	1.43611		89.2912	89.3874
	19.5984	19.9316		Mean Difference (d)	-0.21191		19.765	-0.333139		11.1373	13.3218		Mean Difference (d)	-0.676856		12.2295	-2.18457		0	0.561798		Mean Difference (d)	-0.162121		0.280899	-0.561798		130.66	130.07		Mean Difference (d)	-3.45642		130.365	0.589427		76.1753	74.4604		Mean Difference (d)	-3.7318		75.3179	1.71494		63.1568	63.5599		Mean Difference (d)
	66.7947	66.7831		StDev difference (s)	0.677068		66.7889	0.011574		37.6521	37.749		StDev difference (s)	2.61399		37.7005	-0.096903		16.5312	16.8022		StDev difference (s)	0.462731		16.6667	-0.271003		1550.68	1551.83		StDev difference (s)	51.4687		1551.25	-1.14477		353.587	350.189		StDev difference (s)	28.8284		351.888	3.39826		81.357	81.5134		StDev difference (s)
	55.0904	55.0022					55.0463	0.088185		48.4873	46.1526					47.32	2.3347		12.0104	11.5903					11.8004	0.420148		1043.58	1171.04					1107.31	-127.455		787.504	761.39					774.447	26.1138		56.905	60.5238
	32.5975	32.6796		d-1.96s-lower limit	-1.53896		32.6386	-0.082118		25.2361	25.4636		d-1.96s-lower limit	-5.80027		25.3499	-0.227442		3.75	3.75		d-1.96s-lower limit	-1.06907		3.75	0		162.799	162.419		d-1.96s-lower limit	-104.335		162.609	0.379779		316.393	321.051		d-1.96s-lower limit	-60.2354		318.722	-4.65795		33.9453	33.5654		d-1.96s-lower limit
	43.7099	43.6069		d+1.96s-upper limit	1.11514		43.6584	0.102932		20.8347	20.5819		d+1.96s-upper limit	4.44656		20.7083	0.252802		1.50215	1.49893		d+1.96s-upper limit	0.744832		1.50054	0.003217		1008.73	1000.91		d+1.96s-upper limit	97.4222		1004.82	7.81477		140.366	137.548		d+1.96s-upper limit	52.7718		138.957	2.81814		87.7242	87.8605		d+1.96s-upper limit
	73.4392	74.9038					74.1715	-1.46462		33.5761	35.1428					34.3595	-1.56679		11.4114	11.6418					11.5266	-0.23038		2262.14	2293.49					2277.82	-31.3541		279.277	374.953					327.115	-95.6764		88.9909	85.9248
	49.1056	49.0355					49.0706	0.070085		40.2149	40.1668					40.1908	0.048086		14.1333	14.6667					14.4	-0.533334		397.562	395.622					396.592	1.94002		1147.72	1144.7					1146.21	3.0212		25.7081	25.6649
	67.5469	67.5676					67.5572	-0.020709		33.9669	34.0159					33.9914	-0.048983		11.1675	11.1675					11.1675	0		1330.95	1327.14					1329.05	3.80489		457.577	458.197					457.887	-0.62002		74.3578	74.2768
	48.3305	47.8053					48.0679	0.525218		33.4016	32.7897					33.0956	0.611947		11.2782	11.3636					11.3209	-0.085441		1242.16	1112.98					1177.57	129.174		614.648	585.424					600.036	29.2243		66.8845	65.5139
	45.101	45.1449					45.123	-0.043841		22.2667	22.6449					22.4558	-0.378236		2.55319	3.40426					2.97872	-0.851064		196.891	198.204					197.547	-1.3131		181.205	183.18					182.193	-1.97523		52.0239	51.9187
	28.4462	30.448					29.4471	-2.0018		13.1249	22.1606					17.6427	-9.03577		0.253807	1.29534					0.774572	-1.04153		215.595	236.021					225.808	-20.4257		82.5348	96.5179					89.5263	-13.9831		72.2727	70.8548
	32.638	32.6257					32.6319	0.012298		14.569	14.1156					14.3423	0.453415		0.588235	0					0.294117	0.588235		249.54	263.125					256.332	-13.585		61.7854	68.2733					65.0294	-6.48796		80.1195	79.3691
	47.9734	48.1853								26.4483	27.1251								6.20993	6.37205								782.805	786.261								335.504	339.236								67.3745	67.2304
	19.1395	19.103								11.5975	10.5901								6.11349	6.10634								661.895	663.796								321.181	314.915								19.6491	19.3222
	Kubios HRV Premium (ver.3.2) Automatic Correction
	SDNN									RMSSD									PNN50									LFMS									HFMS									LFNU
	ECG	AC								Test 1	Test 2								Test 1	Test 2								Test 1	Test 2								Test 1	Test 2								Test 1	Test 2
	Score	Score					Mean	Difference		Score	Score					Mean	Difference		Score	Score					Mean	Difference		Score	Score					Mean	Difference		Score	Score					Mean	Difference		Score	Score
	26.7616	26.6451					26.7033	0.116495		13.2921	13.1273					13.2097	0.164815		0	0					0	0		196.55	195.664					196.107	0.885853		82.1297	78.701					80.4154	3.42876		70.506	71.2916
	82.4672	82.4145					82.4409	0.052699		22.516	22.3191					22.4176	0.196947		1.75953	1.46628					1.6129	0.293255		971.442	969.143					970.292	2.29883		116.155	114.719					115.437	1.43611		89.2912	89.3874
	19.5984	19.5069		Mean Difference (d)	-3.61293		19.5527	0.091592		11.1373	11.015		Mean Difference (d)	-1.76861		11.0761	0.122226		0	0		Mean Difference (d)	-0.284299		0	0		130.66	131.088		Mean Difference (d)	-28.9527		130.874	-0.428344		76.1753	73.5349		Mean Difference (d)	-152.592		74.8551	2.64042		63.1568	64.0482		Mean Difference (d)
	66.7947	66.7831		StDev difference (s)	11.5581		66.7889	0.011574		37.6521	37.749		StDev difference (s)	9.35034		37.7005	-0.096903		16.5312	16.8022		StDev difference (s)	0.691809		16.6667	-0.271003		1550.68	1551.83		StDev difference (s)	179.171		1551.25	-1.14477		353.587	350.189		StDev difference (s)	614.515		351.888	3.39826		81.357	81.5134		StDev difference (s)
	55.0904	48.2446					51.6675	6.84584		48.4873	35.1054					41.7964	13.3819		12.0104	11.3456					11.678	0.664798		1043.58	731.454					887.517	312.126		787.504	498.485					642.994	289.018		56.905	59.4125
	32.5975	32.6796		d-1.96s-lower limit	-26.2669		32.6386	-0.082118		25.2361	25.4636		d-1.96s-lower limit	-20.0953		25.3499	-0.227442		3.75	3.75		d-1.96s-lower limit	-1.64024		3.75	0		162.799	162.419		d-1.96s-lower limit	-380.128		162.609	0.379779		316.393	321.051		d-1.96s-lower limit	-1357.04		318.722	-4.65795		33.9453	33.5654		d-1.96s-lower limit
	43.7099	43.6069		d+1.96s-upper limit	19.041		43.6584	0.102932		20.8347	20.5819		d+1.96s-upper limit	16.5581		20.7083	0.252802		1.50215	1.49893		d+1.96s-upper limit	1.07165		1.50054	0.003217		1008.73	1000.91		d+1.96s-upper limit	322.222		1004.82	7.81477		140.366	137.548		d+1.96s-upper limit	1051.86		138.957	2.81814		87.7242	87.8605		d+1.96s-upper limit
	73.4392	93.9074					83.6733	-20.4683		33.5761	41.435					37.5055	-7.85897		11.4114	13.4731					12.4422	-2.06164		2262.14	2666.22					2464.18	-404.083		279.277	558.122					418.699	-278.845		88.9909	82.6481
	49.1056	49.0355					49.0706	0.070085		40.2149	40.1668					40.1908	0.048086		14.1333	14.6667					14.4	-0.533334		397.562	395.622					396.592	1.94002		1147.72	1144.7					1146.21	3.0212		25.7081	25.6649
	67.5469	67.5676					67.5572	-0.020709		33.9669	34.0159					33.9914	-0.048983		11.1675	11.1675					11.1675	0		1330.95	1327.14					1329.05	3.80489		457.577	458.197					457.887	-0.62002		74.3578	74.2768
	48.3305	47.4319					47.8812	0.898584		33.4016	33.2527					33.3271	0.148955		11.2782	12.5					11.8891	-1.2218		1242.16	1172.3					1207.23	69.8631		614.648	527.264					570.956	87.3845		66.8845	68.9494
	45.101	45.1449					45.123	-0.043841		22.2667	22.6449					22.4558	-0.378236		2.55319	3.40426					2.97872	-0.851064		196.891	198.204					197.547	-1.3131		181.205	183.18					182.193	-1.97523		52.0239	51.9187
	28.4462	66.5611					47.5037	-38.1149		13.1249	43.7699					28.4474	-30.6451		0.253807	0.25641					0.255109	-0.002603		215.595	619.755					417.675	-404.16		82.5348	2333.33					1207.93	-2250.8		72.2727	20.9856
	32.638	32.6789					32.6585	-0.040918		14.569	14.3897					14.4793	0.179275		0.588235	0.588235					0.588235	0		249.54	242.861					246.201	6.67849		61.7854	54.3196					58.0525	7.46582		80.1195	81.6855
	47.9734	51.5863								26.4483	28.2169								6.20993	6.49423								782.805	811.758								335.504	488.096								67.3745	63.8006
	19.1395	21.4086								11.5975	11.1051								6.11349	6.37691								661.895	713.819								321.181	605.95								19.6491	22.832
	Uncorrected (UN)																																				UN									UN
	SDNN									RMSSD									PNN50									LFMS									HFMS									LFNU
	ECG	UN								Test 1	Test 2								Test 1	Test 2								Test 1	Test 2								Test 1	Test 2								Test 1	Test 2
	Score	Score					Mean	Difference		Score	Score					Mean	Difference		Score	Score					Mean	Difference		Score	Score					Mean	Difference		Score	Score					Mean	Difference		Score	Score
	26.7616	26.6451					26.7033	0.116495		13.2921	13.1273					13.2097	0.164815		0	0					0	0		196.55	195.664					196.107	0.885853		82.1297	78.701					80.4154	3.42876		70.506	71.2916
	82.4672	82.4145					82.4409	0.052699		22.516	22.3191					22.4176	0.196947		1.75953	1.46628					1.6129	0.293255		971.442	969.143					970.292	2.29883		116.155	114.719					115.437	1.43611		89.2912	89.3874
	19.5984	19.9316		Mean Difference (d)	-30.3533		19.765	-0.333139		11.1373	13.3218		Mean Difference (d)	-49.4943		12.2295	-2.18457		0	0.561798		Mean Difference (d)	-1.92677		0.280899	-0.561798		130.66	130.07		Mean Difference (d)	-2853.04		130.365	0.589427		76.1753	74.4604		Mean Difference (d)	-4091.12		75.3179	1.71494		63.1568	63.5599		Mean Difference (d)
	66.7947	66.555		StDev difference (s)	48.3635		66.6749	0.239632		37.6521	37.7851		StDev difference (s)	78.0424		37.7186	-0.133038		16.5312	16.8478		StDev difference (s)	2.79195		16.6895	-0.316661		1550.68	1548.04		StDev difference (s)	5372.09		1549.36	2.63682		353.587	348.466		StDev difference (s)	7001.47		351.027	5.12114		81.357	81.554		StDev difference (s)
	55.0904	152.224					103.657	-97.134		48.4873	204.343					126.415	-155.855		12.0104	17.1196					14.565	-5.10912		1043.58	12346.4					6695.01	-11302.9		787.504	15972.9					8380.18	-15185.3		56.905	43.5148
	32.5975	32.6796		d-1.96s-lower limit	-125.146		32.6386	-0.082118		25.2361	25.4636		d-1.96s-lower limit	-202.457		25.3499	-0.227442		3.75	3.75		d-1.96s-lower limit	-7.39899		3.75	0		162.799	162.419		d-1.96s-lower limit	-13382.3		162.609	0.379779		316.393	321.051		d-1.96s-lower limit	-17814		318.722	-4.65795		33.9453	33.5654		d-1.96s-lower limit
	43.7099	43.6533		d+1.96s-upper limit	64.4391		43.6816	0.056552		20.8347	20.581		d+1.96s-upper limit	103.469		20.7078	0.253682		1.50215	1.50215		d+1.96s-upper limit	3.54545		1.50215	0		1008.73	1000.91		d+1.96s-upper limit	7676.26		1004.82	7.81477		140.366	137.548		d+1.96s-upper limit	9631.77		138.957	2.81814		87.7242	87.8605		d+1.96s-upper limit
	73.4392	128.144					100.792	-54.7047		33.5761	137.366					85.4709	-103.79		11.4114	16.1677					13.7895	-4.75625		2262.14	3619.81					2940.98	-1357.67		279.277	7309.37					3794.33	-7030.1		88.9909	33.0785
	49.1056	48.4046					48.7551	0.700979		40.2149	39.9926					40.1038	0.222253		14.1333	14.4385					14.2859	-0.30517		397.562	393.511					395.536	4.05021		1147.72	1147.63					1147.67	0.089062		25.7081	25.5143
	67.5469	68.0275					67.7872	-0.480628		33.9669	34.9035					34.4352	-0.936576		11.1675	12.0112					11.5893	-0.84366		1330.95	1392.94					1361.94	-61.9912		457.577	456.402					456.989	1.17511		74.3578	75.2608
	48.3305	170.535					109.433	-122.204		33.4016	233.075					133.238	-199.673		11.2782	16.6667					13.9724	-5.38847		1242.16	15207.8					8224.95	-13965.6		614.648	19243.6					9929.12	-18628.9		66.8845	44.112
	45.101	45.1449					45.123	-0.043841		22.2667	22.6449					22.4558	-0.378236		2.55319	3.40426					2.97872	-0.851064		196.891	198.204					197.547	-1.3131		181.205	183.18					182.193	-1.97523		52.0239	51.9187
	28.4462	151.568					90.0071	-123.122		13.1249	205.718					109.421	-192.593		0.253807	8.80829					4.53105	-8.55448		215.595	13032.9					6624.26	-12817.3		82.5348	15698.4					7890.48	-15615.9		72.2727	45.2463
	32.638	60.6454					46.6417	-28.0074		14.569	52.5558					33.5624	-37.9868		0.588235	1.16959					0.878913	-0.581356		249.54	704.06					476.8	-454.521		61.7854	886.394					474.09	-824.609		80.1195	44.1195
	47.9734	78.3266								26.4483	75.9425								6.20993	8.1367								782.805	3635.85								335.504	4426.63								67.3745	56.4274
	19.1395	50.9498								11.5975	81.3196								6.11349	7.07805								661.895	5467.72								321.181	7090.61								19.6491	21.4314
FAIR TO GOOD
	MC
	SDNN									RMSSD									PNN50									LFMS									HFMS									LFNU
	Test 1	Test 2								Test 1	Test 2								Test 1	Test 2								Test 1	Test 2								Test 1	Test 2								Test 1	Test 2
	Score	Score					Mean	Difference		Score	Score					Mean	Difference		Score	Score					Mean	Difference		Score	Score					Mean	Difference		Score	Score					Mean	Difference		Score	Score
	92.3703	92.2463					92.3083	0.123996		70.2887	69.9294					70.109	0.359315		44.4853	44.4853					44.4853	0		1926.09	1912.91					1919.5	13.1797		1806.93	1776.39					1791.66	30.5409		51.5754	51.8297
	61.1213	60.7515					60.9364	0.369768		27.8468	28.1709					28.0088	-0.324136		6.97051	7.27763					7.12407	-0.307119		2809.76	2868.91					2839.33	-59.1446		142.871	145.613					144.242	-2.74269		95.1511	95.1592
	30.1045	30.0571		Mean Difference (d)	0.312015		30.0808	0.047377		16.4459	16.116		Mean Difference (d)	0.53961		16.281	0.329928		0.724638	0.724638		Mean Difference (d)	0.00335788		0.724638	0		376.502	376.785		Mean Difference (d)	-3.55739		376.643	-0.282661		92.2326	87.8085		Mean Difference (d)	14.8458		90.0206	4.42407		80.3107	81.0874		Mean Difference (d)
	128.186	128.155		StDev difference (s)	0.629409		128.171	0.030837		126.765	127.266		StDev difference (s)	1.52462		127.015	-0.50126		59.5308	60.5882		StDev difference (s)	0.954076		60.0595	-1.05744		6483.64	6484.53		StDev difference (s)	23.9239		6484.08	-0.897549		5929.98	5965.02		StDev difference (s)	43.962		5947.5	-35.0383		52.2045	52.0603		StDev difference (s)
	64.6309	62.7899					63.7104	1.841		90.4779	86.2368					88.3574	4.24109		26.9841	24.8408					25.9124	2.14336		763.036	768.005					765.521	-4.96944		1178.4	1064.15					1121.27	114.248		39.1728	41.7745
	23.3505	23.3152		d-1.96s-lower limit	-0.921627		23.3329	0.035281		8.06901	7.94293		d-1.96s-lower limit	-2.44865		8.00597	0.126086		0	0		d-1.96s-lower limit	-1.86663		0	0		127.956	123.742		d-1.96s-lower limit	-50.4482		125.849	4.21349		35.8157	36.0257		d-1.96s-lower limit	-71.3197		35.9207	-0.210002		78.1121	77.433		d-1.96s-lower limit
	19.9796	20.0054		d+1.96s-upper limit	1.54566		19.9925	-0.025887		9.3209	9.27921		d+1.96s-upper limit	3.52787		9.30006	0.041692		0.239234	0.239234		d+1.96s-upper limit	1.87335		0.239234	0		193.313	193.681		d+1.96s-upper limit	43.3334		193.497	-0.36806		35.9463	35.5735		d+1.96s-upper limit	101.011		35.7599	0.372789		84.2937	84.4557		d+1.96s-upper limit
	59.5274	59.4537					59.4906	0.073754		47.0674	47.0233					47.0454	0.044168		25.5814	26.3333					25.9574	-0.751938		1018.88	999.065					1008.97	19.81		610.558	603.386					606.972	7.17184		62.4723	62.2872
	59.9088	59.5968								49.5352	48.9955								20.5645	20.5611								1712.4	1715.95								1229.09	1214.25								67.9116	68.2609
	36.9529	36.9057								43.0604	42.6492								22.5876	22.778								2138.07	2143.62								2004.9	2016.71								19.41	18.9137
	TBC
	SDNN									RMSSD									PNN50									LFMS									HFMS									LFNU
	Test 1	Test 2								Test 1	Test 2								Test 1	Test 2								Test 1	Test 2								Test 1	Test 2								Test 1	Test 2
	Score	Score					Mean	Difference		Score	Score					Mean	Difference		Score	Score					Mean	Difference		Score	Score					Mean	Difference		Score	Score					Mean	Difference		Score	Score
	92.3703	93.1911					92.7807	-0.820749		70.2887	69.998					70.1433	0.290663		44.4853	44.6886					44.587	-0.203351		1926.09	1912.91					1919.5	13.1797		1806.93	1776.39					1791.66	30.5409		51.5754	51.8297
	61.1213	60.8404					60.9809	0.280815		27.8468	28.1046					27.9757	-0.257853		6.97051	7.25807					7.11429	-0.287556		2809.76	2987.66					2898.71	-177.902		142.871	157.817					150.344	-14.9466		95.1511	94.9718
	30.1045	30.0571		Mean Difference (d)	0.104948		30.0808	0.047377		16.4459	16.116		Mean Difference (d)	0.43514		16.281	0.329928		0.724638	0.724638		Mean Difference (d)	-0.140714		0.724638	0		376.502	376.785		Mean Difference (d)	-20.07		376.643	-0.282661		92.2326	87.8085		Mean Difference (d)	7.20501		90.0206	4.42407		80.3107	81.0874		Mean Difference (d)
	128.186	128.155		StDev difference (s)	0.578585		128.171	0.030837		126.765	127.266		StDev difference (s)	1.21478		127.015	-0.50126		59.5308	60.5882		StDev difference (s)	0.623647		60.0595	-1.05744		6483.64	6484.53		StDev difference (s)	64.641		6484.08	-0.897549		5929.98	5965.02		StDev difference (s)	29.7153		5947.5	-35.0383		52.2045	52.0603		StDev difference (s)
	64.6309	63.3521					63.9915	1.27872		90.4779	87.1162					88.797	3.36177		26.9841	25.89					26.437	1.09416		763.036	778.846					770.941	-15.8105		1178.4	1114.05					1146.22	64.3458		39.1728	41.0131
	23.3505	23.3378		d-1.96s-lower limit	-1.02908		23.3441	0.01274		8.06901	7.93319		d-1.96s-lower limit	-1.94583		8.0011	0.135824		0	0		d-1.96s-lower limit	-1.36306		0	0		127.956	125.742		d-1.96s-lower limit	-146.766		126.849	2.2131		35.8157	35.7107		d-1.96s-lower limit	-51.037		35.7632	0.105024		78.1121	77.8636		d-1.96s-lower limit
	19.9796	20.1168		d+1.96s-upper limit	1.23898		20.0482	-0.137253		9.3209	9.31538		d+1.96s-upper limit	2.81611		9.31814	0.005521		0.239234	0.246305		d+1.96s-upper limit	1.08163		0.242769	-0.007071		193.313	194.183		d+1.96s-upper limit	106.626		193.748	-0.870059		35.9463	34.9089		d+1.96s-upper limit	65.447		35.4276	1.03738		84.2937	84.7401		d+1.96s-upper limit
	59.5274	59.3803					59.4539	0.147102		47.0674	46.9509					47.0092	0.116531		25.5814	26.2458					25.9136	-0.664452		1018.88	999.065					1008.97	19.81		610.558	603.386					606.972	7.17184		62.4723	62.2872
	59.9088	59.8039								49.5352	49.1								20.5645	20.7052								1712.4	1732.47								1229.09	1221.89								67.9116	68.2317
	36.9529	37.0138								43.0604	42.7664								22.5876	22.8372								2138.07	2152.18								2004.9	2015.41								19.41	19.095
	AC
	SDNN									RMSSD									PNN50									LFMS									HFMS									LFNU
	Test 1	Test 2								Test 1	Test 2								Test 1	Test 2								Test 1	Test 2								Test 1	Test 2								Test 1	Test 2
	Score	Score					Mean	Difference		Score	Score					Mean	Difference		Score	Score					Mean	Difference		Score	Score					Mean	Difference		Score	Score					Mean	Difference		Score	Score
	92.3703	93.1911					92.7807	-0.820749		70.2887	69.998					70.1433	0.290663		44.4853	44.6886					44.587	-0.203351		1926.09	1912.91					1919.5	13.1797		1806.93	1776.39					1791.66	30.5409		51.5754	51.8297
	61.1213	60.8404					60.9809	0.280815		27.8468	28.1046					27.9757	-0.257853		6.97051	7.25807					7.11429	-0.287556		2809.76	2987.66					2898.71	-177.902		142.871	157.817					150.344	-14.9466		95.1511	94.9718
	30.1045	30.0571		Mean Difference (d)	2.66536		30.0808	0.047377		16.4459	16.116		Mean Difference (d)	7.09882		16.281	0.329928		0.724638	0.724638		Mean Difference (d)	2.14071		0.724638	0		376.502	376.785		Mean Difference (d)	-6.33965		376.643	-0.282661		92.2326	87.8085		Mean Difference (d)	115.377		90.0206	4.42407		80.3107	81.0874		Mean Difference (d)
	128.186	128.155		StDev difference (s)	7.71682		128.171	0.030837		126.765	127.266		StDev difference (s)	19.9851		127.015	-0.50126		59.5308	60.5882		StDev difference (s)	6.95998		60.0595	-1.05744		6483.64	6484.53		StDev difference (s)	76.1001		6484.08	-0.897549		5929.98	5965.02		StDev difference (s)	328.502		5947.5	-35.0383		52.2045	52.0603		StDev difference (s)
	64.6309	42.8849					53.7579	21.746		90.4779	33.9234					62.2006	56.5545		26.9841	7.64331					17.3137	19.3408		763.036	670.089					716.562	92.947		1178.4	251.348					714.872	927.048		39.1728	72.6118
	23.3505	23.3378		d-1.96s-lower limit	-12.4596		23.3441	0.01274		8.06901	7.93319		d-1.96s-lower limit	-32.072		8.0011	0.135824		0	0		d-1.96s-lower limit	-11.5009		0	0		127.956	125.742		d-1.96s-lower limit	-155.496		126.849	2.2131		35.8157	35.7107		d-1.96s-lower limit	-528.486		35.7632	0.105024		78.1121	77.8636		d-1.96s-lower limit
	19.9796	20.1008		d+1.96s-upper limit	17.7903		20.0402	-0.121211		9.3209	9.1987		d+1.96s-upper limit	46.2696		9.2598	0.122206		0.239234	0.241546		d+1.96s-upper limit	15.7823		0.24039	-0.002312		193.313	193.098		d+1.96s-upper limit	142.817		193.206	0.214864		35.9463	32.2387		d+1.96s-upper limit	759.24		34.0925	3.70754		84.2937	85.6676		d+1.96s-upper limit
	59.5274	59.3803					59.4539	0.147102		47.0674	46.9509					47.0092	0.116531		25.5814	26.2458					25.9136	-0.664452		1018.88	999.065					1008.97	19.81		610.558	603.386					606.972	7.17184		62.4723	62.2872
	59.9088	57.2435								49.5352	42.4363								20.5645	18.4238								1712.4	1718.74								1229.09	1113.71								67.9116	72.2974
	36.9529	37.4407								43.0604	40.0748								22.5876	23.1549								2138.07	2159.51								2004.9	2045.08								19.41	15.7204
	UN
	SDNN									RMSSD									PNN50									LFMS									HFMS									LFNU
	Test 1	Test 2								Test 1	Test 2								Test 1	Test 2								Test 1	Test 2								Test 1	Test 2								Test 1	Test 2
	Score	Score					Mean	Difference		Score	Score					Mean	Difference		Score	Score					Mean	Difference		Score	Score					Mean	Difference		Score	Score					Mean	Difference		Score	Score
	92.3703	92.2463					92.3083	0.123996		70.2887	69.9294					70.109	0.359315		44.4853	44.4853					44.4853	0		1926.09	1912.91					1919.5	13.1797		1806.93	1776.39					1791.66	30.5409		51.5754	51.8297
	61.1213	60.8495					60.9854	0.271713		27.8468	28.0449					27.9459	-0.198159		6.97051	7.27763					7.12407	-0.307119		2809.76	2865.17					2837.47	-55.4083		142.871	140.842					141.856	2.02889		95.1511	95.3039
	30.1045	30.0571		Mean Difference (d)	-23.3849		30.0808	0.047377		16.4459	16.116		Mean Difference (d)	-35.5678		16.281	0.329928		0.724638	0.724638		Mean Difference (d)	-1.22237		0.724638	0		376.502	376.785		Mean Difference (d)	-2234.83		376.643	-0.282661		92.2326	87.8085		Mean Difference (d)	-2937.43		90.0206	4.42407		80.3107	81.0874		Mean Difference (d)
	128.186	128.155		StDev difference (s)	44.173		128.171	0.030837		126.765	127.266		StDev difference (s)	67.9373		127.015	-0.50126		59.5308	60.5882		StDev difference (s)	1.86188		60.0595	-1.05744		6483.64	6484.53		StDev difference (s)	4132.67		6484.08	-0.897549		5929.98	5965.02		StDev difference (s)	5459.77		5947.5	-35.0383		52.2045	52.0603		StDev difference (s)
	64.6309	143.886					104.258	-79.2548		90.4779	202.003					146.24	-111.525		26.9841	29.2208					28.1025	-2.23665		763.036	9810.73					5286.88	-9047.69		1178.4	12105.6					6642.01	-10927.2		39.1728	44.7056
	23.3505	23.3152		d-1.96s-lower limit	-109.964		23.3329	0.035281		8.06901	7.94293		d-1.96s-lower limit	-168.725		8.00597	0.126086		0	0		d-1.96s-lower limit	-4.87166		0	0		127.956	123.742		d-1.96s-lower limit	-10334.9		125.849	4.21349		35.8157	36.0257		d-1.96s-lower limit	-13638.6		35.9207	-0.210002		78.1121	77.433		d-1.96s-lower limit
	19.9796	128.387		d+1.96s-upper limit	63.1942		74.1834	-108.408		9.3209	182.499		d+1.96s-upper limit	97.5892		95.9097	-173.178		0.239234	5.66502		d+1.96s-upper limit	2.42692		2.95213	-5.42579		193.313	9004.9		d+1.96s-upper limit	5865.19		4599.1	-8811.58		35.9463	12617.1		d+1.96s-upper limit	7763.72		6326.51	-12581.1		84.2937	41.5644		d+1.96s-upper limit
	59.5274	59.4537					59.4906	0.073754		47.0674	47.0233					47.0454	0.044168		25.5814	26.3333					25.9574	-0.751938		1018.88	999.065					1008.97	19.81		610.558	603.386					606.972	7.17184		62.4723	62.2872
	59.9088	83.2938								49.5352	85.103								20.5645	21.7869								1712.4	3947.23								1229.09	4166.52								67.9116	63.2839
	36.9529	46.7534								43.0604	76.1371								22.5876	22.314								2138.07	3923.68								2004.9	5424.65								19.41	19.3372
EXCELLENT	MC
	SDNN									RMSSD									PNN50									LFMS									HFMS									LFNU
	Test 1	Test 2								Test 1	Test 2								Test 1	Test 2								Test 1	Test 2								Test 1	Test 2								Test 1	Test 2
	Score	Score					Mean	Difference		Score	Score					Mean	Difference		Score	Score					Mean	Difference		Score	Score					Mean	Difference		Score	Score					Mean	Difference		Score	Score
	66.4919	66.4992					66.4955	-0.007357		54.3542	54.4433					54.3988	-0.089042		24.3119	24.3678					24.3399	-0.055889		1793.76	1787.76					1790.76	6.00467		592.277	592.938					592.607	-0.66091		75.0959	75.0116
	86.8297	86.8365					86.8331	-0.00684		90.4429	90.7004					90.5717	-0.257499		43.4084	42.5806					42.9945	0.827715		2225.03	2235.98					2230.5	-10.9493		2866.63	2863.39					2865.01	3.24026		43.6735	43.8203
	83.655	82.4663		Mean Difference (d)	0.391519		83.0606	1.18875		46.1058	44.1688		Mean Difference (d)	0.530151		45.1373	1.93699		20.8333	20.4861		Mean Difference (d)	0.373016		20.6597	0.347222		1698.19	1575.13		Mean Difference (d)	39.3706		1636.66	123.056		531.08	474.621		Mean Difference (d)	19.6794		502.851	56.4589		76.1508	76.8171		Mean Difference (d)
				StDev difference (s)	0.690426								StDev difference (s)	1.22127								StDev difference (s)	0.442366								StDev difference (s)	72.9682								StDev difference (s)	31.9116								StDev difference (s)
	78.9922	78.6007								63.6343	63.1042								29.5179	29.1449								1905.66	1866.29								1330	1310.32								64.9734	65.2163
	10.9413	10.7055		d-1.96s-lower limit	-0.961716					23.5804	24.445		d-1.96s-lower limit	-1.86354					12.1546	11.7965		d-1.96s-lower limit	-0.494022					280.68	337.35		d-1.96s-lower limit	-103.647					1331.12	1346.3		d-1.96s-lower limit	-42.8674					18.4538	18.5515		d-1.96s-lower limit
				d+1.96s-upper limit	1.74475								d+1.96s-upper limit	2.92384								d+1.96s-upper limit	1.24005								d+1.96s-upper limit	182.388								d+1.96s-upper limit	82.2262								d+1.96s-upper limit
	TBC
	SDNN									RMSSD									PNN50									LFMS									HFMS									LFNU
	Test 1	Test 2								Test 1	Test 2								Test 1	Test 2								Test 1	Test 2								Test 1	Test 2								Test 1	Test 2
	Score	Score					Mean	Difference		Score	Score					Mean	Difference		Score	Score					Mean	Difference		Score	Score					Mean	Difference		Score	Score					Mean	Difference		Score	Score
	66.4919	66.4371					66.4645	0.054727		54.3542	54.4018					54.378	-0.047577		24.3119	24.3119					24.3119	0		1793.76	1788.85					1791.3	4.91462		592.277	593.097					592.687	-0.820126		75.0959	75.018
	86.8297	75.9328					81.3812	10.8969		90.4429	67.5302					78.9865	22.9127		43.4084	42.4437					42.926	0.96463		2225.03	1620.69					1922.86	604.333		2866.63	1650.98					2258.8	1215.66		43.6735	49.5168
	83.655	106.235		Mean Difference (d)	-3.87599		94.9448	-22.5796		46.1058	49.6389		Mean Difference (d)	6.444		47.8723	-3.53315		20.8333	22.3368		Mean Difference (d)	-0.179602		21.5851	-1.50344		1698.19	1951.93		Mean Difference (d)	118.499		1825.06	-253.749		531.08	824.623		Mean Difference (d)	307.098		677.852	-293.543		76.1508	70.2695		Mean Difference (d)
				StDev difference (s)	17.0809								StDev difference (s)	14.3684								StDev difference (s)	1.2438								StDev difference (s)	440.173								StDev difference (s)	800.332								StDev difference (s)
	78.9922	82.8682								63.6343	57.1903								29.5179	29.6975								1905.66	1787.16								1330	1022.9								64.9734	64.9347
	10.9413	20.7854		d-1.96s-lower limit	-37.3545					23.5804	9.26585		d-1.96s-lower limit	-21.7181					12.1546	11.0827		d-1.96s-lower limit	-2.61744					280.68	165.627		d-1.96s-lower limit	-744.24					1331.12	556.113		d-1.96s-lower limit	-1261.55					18.4538	13.5618		d-1.96s-lower limit
				d+1.96s-upper limit	29.6025								d+1.96s-upper limit	34.6061								d+1.96s-upper limit	2.25824								d+1.96s-upper limit	981.238								d+1.96s-upper limit	1875.75								d+1.96s-upper limit
	AC
	SDNN									RMSSD									PNN50									LFMS									HFMS									LFNU
	Test 1	Test 2								Test 1	Test 2								Test 1	Test 2								Test 1	Test 2								Test 1	Test 2								Test 1	Test 2
	Score	Score					Mean	Difference		Score	Score					Mean	Difference		Score	Score					Mean	Difference		Score	Score					Mean	Difference		Score	Score					Mean	Difference		Score	Score
	66.4919	66.4371					66.4645	0.054727		54.3542	54.4018					54.378	-0.047577		24.3119	24.3119					24.3119	0		1793.76	1788.85					1791.3	4.91462		592.277	593.097					592.687	-0.820126		75.0959	75.018
	86.8297	75.7546					81.2921	11.0751		90.4429	67.4727					78.9578	22.9702		43.4084	42.7653					43.0868	0.643087		2225.03	1618.28					1921.65	606.75		2866.63	1634.62					2250.63	1232.02		43.6735	49.7285
	83.655	105.588		Mean Difference (d)	-3.6009		94.6213	-21.9325		46.1058	47.7435		Mean Difference (d)	7.09496		46.9246	-1.63774		20.8333	21.9931		Mean Difference (d)	-0.172236		21.4132	-1.15979		1698.19	1833.69		Mean Difference (d)	158.718		1765.94	-135.51		531.08	755.8		Mean Difference (d)	335.492		643.44	-224.72		76.1508	70.779		Mean Difference (d)
				StDev difference (s)	16.8047								StDev difference (s)	13.7713								StDev difference (s)	0.913698								StDev difference (s)	394.308								StDev difference (s)	784.442								StDev difference (s)
	78.9922	82.5931								63.6343	56.5393								29.5179	29.6901								1905.66	1746.94								1330	994.505								64.9734	65.1752
	10.9413	20.4515		d-1.96s-lower limit	-36.5381					23.5804	10.0368		d-1.96s-lower limit	-19.8968					12.1546	11.3826		d-1.96s-lower limit	-1.96308					280.68	113.659		d-1.96s-lower limit	-614.126					1331.12	560.292		d-1.96s-lower limit	-1202.01					18.4538	13.5441		d-1.96s-lower limit
				d+1.96s-upper limit	29.3363								d+1.96s-upper limit	34.0868								d+1.96s-upper limit	1.61861								d+1.96s-upper limit	931.563								d+1.96s-upper limit	1873								d+1.96s-upper limit
	UN																																				UN									UN
	SDNN									RMSSD									PNN50									LFMS									HFMS									LFNU
	Test 1	Test 2								Test 1	Test 2								Test 1	Test 2								Test 1	Test 2								Test 1	Test 2								Test 1	Test 2
	Score	Score					Mean	Difference		Score	Score					Mean	Difference		Score	Score					Mean	Difference		Score	Score					Mean	Difference		Score	Score					Mean	Difference		Score	Score
	66.4919	66.4992					66.4955	-0.007357		54.3542	54.4433					54.3988	-0.089042		24.3119	24.3678					24.3399	-0.055889		1793.76	1787.76					1790.76	6.00467		592.277	592.938					592.607	-0.66091		75.0959	75.0116
	86.8297	283.57					185.2	-196.74		90.4429	390.829					240.636	-300.386		43.4084	42.7653					43.0868	0.643087		2225.03	85261.4					43743.2	-83036.4		2866.63	20557.6					11712.1	-17690.9		43.6735	80.5322
	83.655	148.53		Mean Difference (d)	-87.2075		116.092	-64.8746		46.1058	131.041		Mean Difference (d)	-128.47		88.5736	-84.9356		20.8333	21.3058		Mean Difference (d)	0.0382297		21.0696	-0.472509		1698.19	3574.9		Mean Difference (d)	-28302.4		2636.54	-1876.71		531.08	5068.75		Mean Difference (d)	-7409.76		2799.92	-4537.67		76.1508	41.3347		Mean Difference (d)
				StDev difference (s)	100.25								StDev difference (s)	154.81								StDev difference (s)	0.563722								StDev difference (s)	47410.4								StDev difference (s)	9188.2								StDev difference (s)
	78.9922	166.2								63.6343	192.105								29.5179	29.4796								1905.66	30208								1330	8739.75								64.9734	65.6262
	10.9413	109.609		d-1.96s-lower limit	-283.697					23.5804	176.311		d-1.96s-lower limit	-431.898					12.1546	11.6071		d-1.96s-lower limit	-1.06667					280.68	47686		d-1.96s-lower limit	-121227					1331.12	10476.3		d-1.96s-lower limit	-25418.6					18.4538	21.2173		d-1.96s-lower limit
				d+1.96s-upper limit	109.282								d+1.96s-upper limit	174.957								d+1.96s-upper limit	1.14312								d+1.96s-upper limit	64622								d+1.96s-upper limit	10599.1								d+1.96s-upper limit
[truncated: 21 more columns]
